# Supplementary material for: Natural switches in behaviour rapidly modulate hippocampal coding
Source: Nature. 2022 Aug 24;609(7925):119–27. doi: 10.1038/s41586-022-05112-2 (PMC9433324; doi:10.1038/s41586-022-05112-2)
Supplement: Supplementary file 2 — Source Data Fig. 1 [file 41586_2022_5112_MOESM2_ESM.xlsx]

## Sheet: Fig_1c
Bins center (position in the tunnel [m])	Fraction solo direction 1	Fraction solo direction 2		Bins center (position in the tunnel [m])	Fraction cross-over direction 1	Fraction cross-over direction 2
21.875	0.119431	0.149661		21.875	0.142857	0.08
35.625	0.11807	0.137567		35.625	0.142857	0.16
49.375	0.12377	0.127194		49.375	0.142857	0.14
63.125	0.134389	0.126309		63.125	0.107143	0.16
76.875	0.135494	0.123342		76.875	0.0714286	0.14
90.625	0.119391	0.109877		90.625	0.125	0.1
104.375	0.117046	0.109378		104.375	0.142857	0.14
118.125	0.132408	0.116672		118.125	0.125	0.08

## Sheet: Fig_1d
Trial no.	Inter-bat distance (m)
1	-31.5949
1	-31.3708
1	-22.3953
1	-22.1367
1	-20.9096
1	-20.5794
1	-19.4439
1	-19.1715
1	-17.8824
1	-17.5376
1	-15.8232
1	-15.4623
1	-14.0735
1	-13.6794
1	-12.9474
1	-12.6412
1	-11.3565
1	-11.0017
1	-10.2934
1	-10.0344
1	-9.21084
1	-8.90022
1	-8.06227
1	-7.79351
1	-7.07096
1	-6.81011
1	-6.06753
1	-5.81068
1	-5.06176
1	-4.74747
1	-3.932
1	-3.67717
1	-3.02466
1	-2.75568
1	-1.84578
1	-1.57499
1	-0.887983
1	-0.656312
1	17.9911
1	20.657
1	31.9957
2	-38.2659
2	-37.926
2	-34.9425
2	-34.689
2	-33.21
2	-32.846
2	-30.4792
2	-30.1579
2	-28.243
2	-27.8958
2	-25.8464
2	-25.5015
2	-22.9
2	-22.6259
2	-21.5458
2	-21.1931
2	-18.8452
2	-18.5246
2	-16.8154
2	-16.4515
2	-14.4801
2	-14.1261
2	-12.5404
2	-12.1833
2	-10.5788
2	-10.2335
2	-9.39099
2	-9.12052
2	-8.10892
2	-7.79621
2	-7.04743
2	-6.78595
2	-5.94089
2	-5.62132
2	-4.89814
2	-4.60872
2	-3.59756
2	-3.264
2	-2.60687
2	-2.3604
2	-1.67282
2	-1.42222
2	-0.941486
2	-0.643955
2	0.548448
2	0.871447
2	4.04336
2	10.0163
2	10.3495
2	15.3252
2	15.5736
2	20.1071
2	20.2963
2	22.839
2	23.1698
2	26.3888
2	26.6919
2	27.7898
2	28.1035
2	31.998
2	32.349
2	34.4428
2	34.7764
2	36.9335
2	37.2608
2	39.257
2	39.5967
3	-33.6313
3	-31.4604
3	-29.6426
3	-29.3059
3	-27.4952
3	-27.1613
3	-25.2726
3	-24.9383
3	-23.3872
3	-23.0397
3	-21.2848
3	-20.9497
3	-19.4208
3	-19.0707
3	-17.2114
3	-16.9136
3	-15.3007
3	-14.9694
3	-13.2885
3	-12.978
3	-11.5617
3	-11.1614
3	-9.66466
3	-9.29825
3	-8.23408
3	-7.9111
3	-7.32444
3	-7.05883
3	-6.09507
3	-5.81255
3	-5.19473
3	-4.94955
3	-4.19083
3	-3.90272
3	-2.96668
3	-2.66567
3	-2.07792
3	-1.83425
3	-0.397443
3	-0.0912041
3	11.5479
3	11.8012
3	27.9286
3	28.2099
3	30.6211
4	-24.96
4	-24.5455
4	-22.9394
4	-22.5376
4	-20.3519
4	-19.975
4	-18.3495
4	-17.9892
4	-17.014
4	-16.6731
4	-15.7686
4	-15.4207
4	-13.5291
4	-13.2007
4	-11.9323
4	-11.5909
4	-10.9684
4	-10.7189
4	-9.63782
4	-9.2721
4	-8.59864
4	-8.31159
4	-7.29622
4	-6.96277
4	-6.20074
4	-5.92664
4	-5.2101
4	-4.91637
4	-4.21477
4	-3.9452
4	-3.1231
4	-2.84185
4	-1.94433
4	-1.60678
4	-0.89924
4	-0.556169
4	1.14763
4	1.48925
4	3.10066
4	3.4813
4	5.63813
4	7.93843
5	-37.9154
5	-37.575
5	-35.0993
5	-34.7626
5	-32.445
5	-32.1291
5	-30.1133
5	-29.804
5	-28.1433
5	-27.7679
5	-24.9319
5	-24.5859
5	-21.5112
5	-21.0941
5	-20.248
5	-19.9639
5	-18.3334
5	-17.9294
5	-16.3078
5	-15.9043
5	-14.8879
5	-14.6114
5	-13.4491
5	-13.0733
5	-11.7079
5	-11.3401
5	-10.6279
5	-10.359
5	-9.0092
5	-8.63212
5	-8.02922
5	-7.74507
5	-6.66114
5	-6.3122
5	-5.69313
5	-5.41579
5	-4.4876
5	-4.18959
5	-3.69213
5	-3.41641
5	-2.51523
5	-2.20052
5	-1.52406
5	-1.2397
5	-0.0349663
5	0.326617
5	2.18115
5	2.54992
5	4.48559
5	4.81668
5	11.3243
5	11.5273
5	14.1313
5	14.4059
5	15.651
5	16.0131
5	20.5865
5	20.9337
5	23.4316
5	23.7149
5	28.0951
5	31.9784
5	32.3486
5	35.6615
5	35.9746
5	39.5815
6	-38.8618
6	-38.532
6	-36.367
6	-36.0374
6	-34.3154
6	-33.9365
6	-31.8562
6	-31.5283
6	-25.4149
6	-25.0706
6	-20.1308
6	-19.819
6	-18.0666
6	-17.6477
6	-15.9685
6	-15.6758
6	-14.5704
6	-14.2687
6	-13.1701
6	-12.8049
6	-11.0213
6	-10.6546
6	-9.33333
6	-8.98639
6	-8.37039
6	-8.13017
6	-7.19456
6	-6.82976
6	-6.17791
6	-5.90805
6	-4.96797
6	-4.61946
6	-3.99277
6	-3.74404
6	-2.43623
6	-2.09204
6	-1.31759
6	-1.01889
6	1.66021
6	1.9783
6	5.44904
6	5.8157
6	9.80342
6	20.2434
6	24.0642
6	24.4138
6	29.3082
6	29.5462
6	32.9284
6	33.1915
7	-34.1068
7	-33.7853
7	-31.7143
7	-31.4176
7	-30.2355
7	-29.9077
7	-26.4372
7	-26.0536
7	-23.9991
7	-23.7011
7	-21.5419
7	-17.7752
7	-17.4126
7	-13.2524
7	-12.8855
7	-10.8183
7	-10.4978
7	-8.76149
7	-8.37899
7	-6.58623
7	-6.2257
7	-4.61782
7	-4.21158
7	-2.41791
7	-2.02688
7	-0.051066
7	0.295159
7	2.26554
7	2.63458
7	4.3333
7	4.70324
7	6.61289
7	7.00926
7	11.0971
7	11.4634
7	13.4025
7	13.7585
7	20.6583
7	21.017
7	24.8464
7	25.2284
7	29.7357
7	30.1446
8	-39.787
8	-37.8465
8	-37.5494
8	-35.7925
8	-35.4568
8	-33.3114
8	-33.0191
8	-31.3197
8	-31.0049
8	-29.2542
8	-28.9408
8	-26.6695
8	-26.4016
8	-25.168
8	-24.817
8	-22.9574
8	-22.6036
8	-20.7786
8	-20.4467
8	-18.8442
8	-18.5252
8	-17.2474
8	-16.9163
8	-15.9424
8	-15.5367
8	-13.9936
8	-13.5834
8	-11.5279
8	-11.2398
8	-9.94913
8	-9.58828
8	-8.31907
8	-7.97408
8	-7.34324
8	-7.07592
8	-6.08659
8	-5.76408
8	-5.04672
8	-4.77566
8	-3.73704
8	-3.38629
8	-2.73753
8	-2.49685
8	-1.9691
8	-1.74902
8	-0.948076
8	-0.677753
8	0.106271
8	1.30863
8	1.59177
8	4.78173
8	7.79464
8	8.15298
8	8.81932
8	9.09605
8	12.6901
8	12.9455
8	20.2623
8	22.7633
8	23.0467
8	26.5756
8	26.9495
8	29.4006
8	29.7056
8	31.6589
8	31.9548
8	35.2085
8	35.6285
8	37.5336
8	37.8902
9	-39.8317
9	-39.5749
9	-36.2149
9	-35.9476
9	-34.3672
9	-34.1032
9	-32.0041
9	-31.7627
9	-30.207
9	-29.998
9	-28.4861
9	-28.2545
9	-26.5624
9	-26.2542
9	-24.9812
9	-24.6456
9	-22.5834
9	-22.2633
9	-20.9147
9	-20.5932
9	-19.611
9	-19.3671
9	-18.2976
9	-18.0168
9	-14.047
9	-13.7196
9	-12.4108
9	-12.1302
9	-10.3865
9	-10.0292
9	-9.15518
9	-8.87957
9	-8.2114
9	-7.92644
9	-6.88693
9	-6.51657
9	-5.79205
9	-5.50492
9	-4.406
9	-4.0885
9	-3.31472
9	-3.06938
9	-2.49726
9	-2.24737
9	-1.47805
9	-1.22575
9	-0.483934
9	-0.165453
9	3.64206
9	3.91895
9	11.3778
9	11.7753
9	24.7227
9	24.9301
9	26.7367
9	26.9209
9	28.286
9	29.2106
9	38.8441
10	-38.8446
10	-38.5321
10	-34.6399
10	-34.3125
10	-32.2129
10	-31.9015
10	-28.1625
10	-27.8149
10	-25.2521
10	-24.9479
10	-20.3373
10	-20.0631
10	-18.8901
10	-18.5623
10	-16.6933
10	-16.347
10	-14.2801
10	-13.923
10	-12.1025
10	-11.7344
10	-10.2346
10	-9.89405
10	-9.02149
10	-8.72592
10	-7.94449
10	-7.64741
10	-6.56081
10	-6.23919
10	-5.43029
10	-5.14476
10	-4.17006
10	-3.86183
10	-3.21014
10	-2.96871
10	-1.82939
10	-1.50496
10	-0.683965
10	-0.447649
10	0.856486
10	1.18569
10	4.74236
10	4.93766
10	11.7955
10	12.1012
10	13.4803
10	13.7593
10	17.3766
10	17.6719
10	22.473
10	22.7822
10	24.7749
10	25.0592
10	28.9
10	29.1844
10	33.0972
10	33.4344
10	35.904
11	-38.8475
11	-38.5353
11	-34.8057
11	-34.4848
11	-31.9529
11	-31.6798
11	-28.6863
11	-28.3474
11	-25.5519
11	-25.2253
11	-23.3835
11	-23.0812
11	-21.151
11	-20.8792
11	-19.6008
11	-19.261
11	-17.8721
11	-17.5288
11	-15.3623
11	-15.0537
11	-13.5656
11	-13.2366
11	-10.8917
11	-10.5603
11	-8.86238
11	-8.5383
11	-7.30871
11	-6.93944
11	-6.01001
11	-5.71964
11	-5.04584
11	-4.7611
11	-4.0117
11	-3.76663
11	-3.06613
11	-2.80357
11	-1.57602
11	-1.22696
11	-0.681914
11	-0.482284
11	0.937171
11	1.305
11	8.51329
11	8.81739
11	12.7633
11	13.1214
11	15.0496
11	15.3425
11	25.4887
11	25.7765
11	29.7449
11	30.0755
11	33.4835
11	33.7636
11	36.9278
11	37.2215
12	-39.7579
12	-35.9359
12	-35.5456
12	-33.2737
12	-32.9374
12	-30.3905
12	-30.0805
12	-27.2833
12	-26.9101
12	-25.4043
12	-25.0979
12	-23.6707
12	-23.3727
12	-21.7819
12	-21.489
12	-19.7015
12	-19.3445
12	-17.4938
12	-17.1457
12	-15.2482
12	-14.8835
12	-13.0947
12	-12.8021
12	-10.8906
12	-10.4877
12	-9.12915
12	-8.76664
12	-7.97753
12	-7.69575
12	-6.73945
12	-6.40367
12	-5.70354
12	-5.42777
12	-4.65265
12	-4.35691
12	-3.63567
12	-3.35522
12	-2.56356
12	-2.30146
12	-0.404958
12	-0.0184009
12	3.76241
12	4.13669
12	11.3574
12	15.8936
12	20.7493
12	26.8877
12	27.2138
13	-36.0504
13	-28.1144
13	-27.8301
13	-24.2396
13	-23.9266
13	-19.345
13	-19.1016
13	-15.9417
13	-15.5864
13	-13.4044
13	-13.1124
13	-11.9231
13	-11.5726
13	-9.87579
13	-9.51088
13	-7.97452
13	-7.62761
13	-6.98774
13	-6.73313
13	-5.68912
13	-5.34769
13	-4.64603
13	-4.4181
13	-3.70829
13	-3.47495
13	-2.99819
13	-2.79164
13	-1.85337
13	-1.56051
13	-0.0689014
13	0.350361
13	2.87532
13	3.22342
13	4.91126
13	5.20788
13	8.64026
13	8.99365
13	19.4528
13	19.8147
13	37.6866
13	38.0596
14	-37.6092
14	-37.163
14	-29.5884
14	-29.2561
14	-27.0049
14	-26.6565
14	-20.211
14	-19.8852
14	-16.2702
14	-15.9849
14	-11.9598
14	-11.6283
14	-9.45
14	-9.12129
14	-7.15536
14	-6.78607
14	-5.5716
14	-5.22687
14	-4.56658
14	-4.30805
14	-3.26569
14	-2.9144
14	-1.31532
14	-0.942652
14	0.46253
14	0.797846
14	1.57748
14	1.83349
14	3.29991
14	3.65342
14	11.1685
14	11.5234
14	22.1559
14	22.4962
14	24.7001
14	25.0141
14	37.6799
14	38.0599
15	-28.9755
15	-28.6872
15	-24.646
15	-24.3024
15	-14.9012
15	-14.6309
15	-13.3227
15	-12.941
15	-10.8355
15	-10.5024
15	-8.9024
15	-8.54488
15	-7.62658
15	-7.32429
15	-6.67897
15	-6.43288
15	-5.5787
15	-5.29289
15	-4.66557
15	-4.42701
15	-3.4875
15	-3.20067
15	-2.66727
15	-2.42103
15	-1.24904
15	-0.900484
15	1.01962
15	1.34025
15	4.95159
15	5.24473
15	14.0069
15	14.4154
15	18.7577
15	22.7834
15	23.0972
15	27.3858
15	27.7239
15	34.8245
15	35.199
16	-38.6508
16	-38.3702
16	-31.5459
16	-31.2446
16	-21.3101
16	-20.9808
16	-17.393
16	-17.0924
16	-15.8409
16	-15.5306
16	-13.8952
16	-13.5512
16	-11.3281
16	-11.0197
16	-9.20092
16	-8.81311
16	-7.00851
16	-6.6766
16	-5.02431
16	-4.6983
16	-3.24362
16	-2.88706
16	-1.60572
16	-1.26386
16	1.5686
16	1.85138
16	5.9479
16	6.26555
16	10.1583
16	10.4673
16	16.2758
16	16.5795
16	21.2863
16	21.5862
16	28.6506
16	33.0139
16	33.3271
16	37.6601
16	37.956
17	-39.4997
17	-39.2332
17	-37.5855
17	-37.2711
17	-32.7296
17	-32.3881
17	-28.6208
17	-28.2673
17	-24.0673
17	-23.676
17	-21.5965
17	-21.2321
17	-19.0989
17	-18.6962
17	-16.6596
17	-16.2606
17	-14.5357
17	-14.1238
17	-12.5191
17	-12.1627
17	-11.2339
17	-10.9356
17	-9.79275
17	-9.42581
17	-8.1586
17	-7.77324
17	-6.98346
17	-6.70019
17	-5.19023
17	-4.81403
17	-4.01929
17	-3.69466
17	-3.08037
17	-2.80671
17	-2.11169
17	-1.84206
17	-1.12077
17	-0.876576
17	-0.25722
17	-0.0174938
17	2.15568
17	2.38964
17	6.56229
17	6.8629
17	11.7347
17	12.0417
17	18.1385
17	18.5123
17	23.1343
17	23.4695
17	30.1877
17	30.5288
17	37.1402
17	37.5111
18	-28.1315
18	-27.8196
18	-24.615
18	-24.2775
18	-22.3692
18	-22.0318
18	-20.1616
18	-19.8402
18	-17.3999
18	-17.1429
18	-14.3002
18	-13.9862
18	-11.8715
18	-11.5286
18	-9.21814
18	-8.90413
18	-7.58695
18	-7.21199
18	-5.20877
18	-4.82644
18	-3.01797
18	-2.63602
18	-0.966504
18	-0.622594
18	1.06869
18	1.3892
18	3.50774
18	3.81199
18	5.65134
18	5.91699
18	14.1574
18	14.4916
18	18.6438
18	18.9498
18	23.5665
18	23.8783
19	-36.9225
19	-36.562
19	-34.0732
19	-33.7517
19	-30.3433
19	-29.9739
19	-23.9471
19	-23.604
19	-19.5419
19	-19.2149
19	-17.513
19	-17.2376
19	-15.4531
19	-15.1506
19	-13.7899
19	-13.4341
19	-11.5972
19	-9.8183
19	-9.48002
19	-7.98608
19	-7.69325
19	-6.16035
19	-5.81797
19	-4.03898
19	-3.71737
19	-2.31942
19	-2.03225
19	-0.506319
19	-0.25345
19	3.35225
19	3.64108
19	6.44042
19	6.63204
19	8.60189
19	11.7373
19	12.0789
19	16.0505
19	16.3891
20	-35.3911
20	-35.0169
20	-32.4728
20	-32.2509
20	-30.4636
20	-30.1692
20	-27.1659
20	-26.8755
20	-24.1068
20	-23.8195
20	-20.2846
20	-19.9977
20	-16.2343
20	-15.8664
20	-13.4224
20	-13.1339
20	-11.5863
20	-11.196
20	-9.4084
20	-9.04225
20	-7.17565
20	-6.796
20	-5.27067
20	-4.89368
20	-3.69746
20	-3.30355
20	-2.53962
20	-2.2813
20	-0.767937
20	-0.371087
20	1.81712
20	2.18005
20	3.69221
20	4.0563
20	12.9477
20	13.3052
20	19.8595
20	20.2048
20	24.7316
20	35.2249
20	35.6095
21	-38.3185
21	-38.0417
21	-32.3073
21	-31.9799
21	-27.9559
21	-27.5898
21	-23.6084
21	-23.2373
21	-20.9813
21	-20.6577
21	-18.23
21	-17.9205
21	-16.8026
21	-16.4683
21	-13.9733
21	-13.6521
21	-11.7163
21	-11.4119
21	-10.2604
21	-9.91361
21	-8.27814
21	-7.88225
21	-6.16619
21	-5.78185
21	-4.3361
21	-3.97916
21	-3.11408
21	-2.86952
21	0.445253
21	0.802771
21	2.7932
21	3.16391
21	6.94142
21	7.34613
21	11.9019
21	17.3848
21	21.8038
21	22.1444
21	25.8807
21	26.2782
21	30.6611
21	31.0127
21	33.53
21	33.8678
21	38.04
21	38.4351
22	-37.8872
22	-37.5959
22	-34.5547
22	-34.2122
22	-31.8705
22	-31.5388
22	-28.9196
22	-28.6061
22	-26.3343
22	-25.9947
22	-24.1091
22	-23.7725
22	-21.7292
22	-21.4509
22	-19.3732
22	-19.0495
22	-14.0521
22	-13.7322
22	-12.2552
22	-11.933
22	-9.23792
22	-8.94164
22	-7.75949
22	-7.37473
22	-5.377
22	-5.05343
22	-4.19134
22	-3.90112
22	-2.4942
22	-2.15156
22	-0.578613
22	-0.220081
22	4.51348
22	6.06238
22	6.39302
22	12.5178
22	12.8821
22	16.0432
22	20.5841
22	20.9459
22	24.9976
22	25.3781
22	27.9825
22	30.3876
22	35.0439
22	35.3857
22	37.5982
22	37.9596
23	-39.8587
23	-36.4457
23	-36.1174
23	-33.6627
23	-33.3427
23	-28.8206
23	-28.5101
23	-27.0788
23	-26.7916
23	-24.6618
23	-24.3208
23	-21.0155
23	-20.6771
23	-18.6227
23	-18.3353
23	-13.7882
23	-13.4435
23	-11.8122
23	-11.4598
23	-9.99687
23	-9.6415
23	-8.81773
23	-8.5556
23	-7.31413
23	-6.95692
23	-5.79681
23	-5.49106
23	-4.92587
23	-4.65938
23	-3.47238
23	-3.13553
23	-2.48421
23	-2.22592
23	-0.898438
23	-0.530757
23	1.47957
23	1.84282
23	5.57256
23	5.88629
23	9.75727
23	10.0785
23	16.7691
23	17.124
23	23.3799
23	23.7612
23	33.4353
23	33.6761
23	37.8802
23	38.2646
24	-35.8631
24	-35.5329
24	-31.4628
24	-31.1324
24	-24.9942
24	-24.7045
24	-21.2704
24	-20.9134
24	-18.2175
24	-17.8918
24	-15.9258
24	-15.6034
24	-13.4187
24	-13.1192
24	-11.9928
24	-11.6289
24	-9.80617
24	-9.45153
24	-7.8325
24	-7.46167
24	-6.65655
24	-6.40561
24	-5.71563
24	-5.42369
24	-4.17655
24	-3.78446
24	-3.22826
24	-2.98286
24	-2.22661
24	-1.95587
24	-1.2952
24	-1.04083
24	0.141379
24	0.507484
24	4.53231
24	4.83706
24	9.09373
24	16.5981
24	16.9191
24	23.8853
24	24.101
24	28.6512
24	29.1288
25	-38.622
25	-38.2691
25	-34.6108
25	-34.2319
25	-22.628
25	-22.325
25	-16.2734
25	-15.9595
25	-11.7734
25	-11.3479
25	-9.23191
25	-8.88112
25	-7.21143
25	-6.82547
25	-5.37615
25	-5.02457
25	-4.25973
25	-4.00488
25	-2.89409
25	-2.56215
25	-1.65597
25	-1.33664
25	1.17353
25	1.53815
25	5.89983
25	6.24227
25	17.8239
25	18.1481
25	24.6481
25	24.9657
25	28.9892
25	29.3354
25	33.8967
26	-30.5999
26	-30.2469
26	-23.9343
26	-23.6253
26	-19.0481
26	-18.688
26	-14.1365
26	-13.8364
26	-6.35573
26	-5.99668
26	-5.38883
26	-5.12127
26	-4.30697
26	-4.01855
26	-3.45878
26	-3.20415
26	-2.65994
26	-2.46443
26	-1.99318
26	-1.74334
26	-1.06589
26	-0.794363
26	-0.245562
26	0.00100365
26	1.23277
26	8.00319
26	8.29036
26	10.8705
26	11.1245
26	19.2462
26	19.5423
26	27.0442
27	-39.268
27	-38.955
27	-24.9027
27	-24.6544
27	-20.3071
27	-19.9414
27	-17.8023
27	-17.4747
27	-14.9765
27	-14.6546
27	-13.012
27	-12.6934
27	-10.9074
27	-10.5674
27	-9.0717
27	-8.71105
27	-7.81442
27	-7.49211
27	-6.54736
27	-6.21791
27	-5.37395
27	-5.00777
27	-4.22607
27	-3.93693
27	-2.84728
27	-2.51094
27	-1.83132
27	-1.59671
27	-0.238669
27	0.137536
27	1.92434
27	2.25157
27	6.50087
27	6.74756
27	10.6444
27	12.9559
27	13.2571
27	19.522
27	19.8421
27	26.6797
27	27.0199
27	38.5684
27	38.9541
28	-34.6062
28	-34.3202
28	-30.4778
28	-30.161
28	-25.5416
28	-25.2476
28	-18.7573
28	-18.4251
28	-14.2565
28	-13.885
28	-11.7963
28	-11.4645
28	-9.82652
28	-9.46959
28	-8.06725
28	-7.71911
28	-6.74509
28	-6.46178
28	-5.31165
28	-4.94693
28	-4.00449
28	-3.6779
28	-3.01998
28	-2.74426
28	-1.95293
28	-1.67899
28	-1.05731
28	-0.820256
28	0.638253
28	1.01961
28	3.25762
28	3.57277
28	6.91983
28	7.26771
28	9.55971
28	21.3061
28	30.784
28	34.9564
28	35.3265
29	-22.9054
29	-22.5727
29	-20.4182
29	-20.1817
29	-18.8356
29	-18.4772
29	-9.68535
29	-9.41994
29	-8.17134
29	-7.81563
29	-6.9012
29	-6.60993
29	-5.78674
29	-5.47198
29	-4.4852
29	-4.16035
29	-3.42483
29	-3.13832
29	-2.00214
29	-1.62585
29	0.389305
29	0.716219
29	2.66722
29	2.96062
29	4.82074
29	5.0662
29	32.0979
29	34.2097
29	38.2803
29	38.5466
30	-38.999
30	-38.6592
30	-36.5764
30	-36.1833
30	-33.73
30	-33.4813
30	-27.3522
30	-27.0027
30	-22.1978
30	-21.9091
30	-19.6906
30	-17.8101
30	-17.564
30	-13.5322
30	-13.2392
30	-11.2172
30	-10.9
30	-9.77971
30	-9.42563
30	-8.49153
30	-8.2019
30	-7.18962
30	-6.83704
30	-5.97745
30	-5.65743
30	-4.95926
30	-4.66746
30	-3.77272
30	-3.46821
30	-2.86873
30	-2.60551
30	-1.54655
30	-1.21594
30	-0.506384
30	-0.256041
30	1.20843
30	1.52003
30	5.04179
30	5.34924
30	7.30336
30	7.61631
30	13.9278
30	14.2506
30	24.5246
30	24.879
30	36.1125
30	36.4538
31	-36.9394
31	-36.6096
31	-32.084
31	-31.7717
31	-27.8959
31	-27.5844
31	-20.9569
31	-20.7455
31	-14.9111
31	-14.5873
31	-12.3797
31	-12.1065
31	-10.414
31	-10.1216
31	-8.36633
31	-8.05985
31	-6.96864
31	-6.58375
31	-5.85383
31	-5.56828
31	-4.34397
31	-4.0004
31	-3.33254
31	-3.0703
31	-2.4761
31	-2.21014
31	-1.57961
31	-1.3607
31	-0.7869
31	-0.536121
31	0.613424
31	0.955573
31	6.2974
31	6.62006
31	19.3878
31	19.6957
31	25.4254
31	25.7129
31	31.7858
31	32.0531
31	38.7763
31	39.0422
32	-35.2142
32	-34.8572
32	-28.7269
32	-28.4416
32	-22.0886
32	-21.7745
32	-17.1091
32	-16.773
32	-13.7638
32	-13.4528
32	-11.3086
32	-11.017
32	-9.52221
32	-9.15974
32	-7.87511
32	-7.49602
32	-6.836
32	-6.58758
32	-5.68786
32	-5.3735
32	-4.73586
32	-4.50511
32	-3.70773
32	-3.40298
32	-2.56301
32	-2.26757
32	-1.56167
32	-1.2715
32	0.830281
32	4.57674
32	4.90032
32	20.4233
32	26.4283
32	26.7698
32	32.857
32	33.204
33	-37.571
33	-37.2398
33	-33.5318
33	-33.1693
33	-30.4985
33	-30.2402
33	-27.2273
33	-26.9244
33	-24.7312
33	-24.4474
33	-22.5514
33	-22.2283
33	-20.6998
33	-20.3764
33	-18.4932
33	-18.1539
33	-16.3911
33	-16.0562
33	-14.287
33	-13.9698
33	-12.2867
33	-11.9448
33	-10.2446
33	-9.94003
33	-8.52499
33	-8.16998
33	-6.71003
33	-6.37467
33	-5.45646
33	-5.13295
33	-4.46322
33	-4.25173
33	-3.58946
33	-3.3217
33	-3.01205
33	-2.81547
33	-2.5756
33	-1.41258
33	-1.04808
33	1.01003
33	1.39626
33	5.28202
33	5.57213
33	7.29728
33	7.62895
33	10.8025
33	11.1369
33	14.727
33	15.067
33	31.5348
33	31.8665
33	38.1834
33	38.5446
34	-39.9475
34	-36.1348
34	-35.8281
34	-21.6917
34	-21.3928
34	-17.7972
34	-17.4578
34	-15.6827
34	-15.386
34	-13.2552
34	-12.9138
34	-11.1806
34	-10.8031
34	-8.95393
34	-8.60119
34	-6.80398
34	-6.44521
34	-5.29817
34	-4.9823
34	-4.41329
34	-4.16481
34	-3.21246
34	-2.9237
34	-2.40826
34	-2.18481
34	-1.24723
34	-0.926646
34	1.15217
34	1.41288
34	3.03679
34	3.32361
34	23.3746
35	-39.7512
35	-35.2179
35	-34.9462
35	-30.9278
35	-30.6115
35	-23.2547
35	-22.8511
35	-20.5237
35	-20.191
35	-18.3456
35	-17.9821
35	-16.4432
35	-16.0585
35	-14.1885
35	-13.835
35	-11.9767
35	-11.5961
35	-9.85425
35	-9.52296
35	-8.04006
35	-7.68664
35	-6.98194
35	-6.70813
35	-5.72996
35	-5.45553
35	-5.01611
35	-4.80845
35	-4.05876
35	-3.78423
35	-3.2434
35	-3.02684
35	-2.3749
35	-2.11693
35	-1.38075
35	-1.1097
35	-0.162204
35	0.0938165
35	0.976559
35	1.26634
35	10.4766
35	10.7846
36	-38.9556
36	-33.5593
36	-33.2675
36	-31.2616
36	-30.9281
36	-27.3729
36	-27.0185
36	-24.4508
36	-22.9625
36	-22.6024
36	-18.7037
36	-18.3152
36	-16.3265
36	-15.9985
36	-13.7878
36	-13.4909
36	-12.0833
36	-11.7731
36	-9.99312
36	-9.63829
36	-8.04397
36	-7.70079
36	-6.472
36	-6.10946
36	-5.40185
36	-5.15784
36	-4.45046
36	-4.14471
36	-3.42338
36	-3.16896
36	-2.36132
36	-2.0513
36	-1.47062
36	-1.22224
36	-0.264297
36	0.0637651
36	3.36924
36	3.64988
36	7.02414
36	7.29867
37	-39.5639
37	-39.2259
37	-30.8532
37	-30.5631
37	-28.4222
37	-28.0326
37	-25.831
37	-25.4054
37	-24.1023
37	-23.7684
37	-20.6218
37	-20.2606
37	-19.4046
37	-19.1612
37	-17.4114
37	-17.1379
37	-13.8562
37	-13.507
37	-11.4607
37	-11.1331
37	-9.20203
37	-8.83528
37	-7.06989
37	-6.69949
37	-5.1998
37	-4.86234
37	-3.86579
37	-3.51931
37	-2.67405
37	-2.37788
37	-0.897296
37	-0.511538
37	5.3316
37	5.6374
37	11.7047
37	12.0025
37	16.4199
37	22.255
37	22.5462
37	28.6741
37	29.0043
37	32.7142
37	33.1006
37	38.9514
37	39.2647
38	-38.5502
38	-38.2991
38	-36.4952
38	-36.2087
38	-32.6716
38	-32.3424
38	-28.3274
38	-27.9788
38	-23.2422
38	-22.9072
38	-20.5667
38	-20.2926
38	-19.0871
38	-18.7266
38	-16.4266
38	-16.1145
38	-14.4387
38	-14.0599
38	-12.3318
38	-11.9884
38	-10.2431
38	-9.87316
38	-8.12645
38	-7.7903
38	-6.17159
38	-5.76435
38	-4.27494
38	-3.9139
38	-3.12218
38	-2.89811
38	-1.98232
38	-1.62263
38	0.341868
38	0.718624
38	2.5341
38	2.87985
38	6.23178
38	6.55594
38	11.4406
38	15.5822
38	15.889
38	24.4013
38	24.8017
38	29.5238
38	29.8494
38	34.3999
38	34.6909
38	36.7185
38	37.0435
38	38.792
38	39.1206
39	-31.9165
39	-31.6025
39	-19.0086
39	-18.6924
39	-16.2218
39	-15.9458
39	-13.8336
39	-13.531
39	-11.6662
39	-11.3279
39	-9.35455
39	-8.97492
39	-7.77414
39	-7.44901
39	-6.71749
39	-6.41387
39	-5.28605
39	-4.92236
39	-4.21813
39	-3.94362
39	-3.17061
39	-2.87443
39	-2.09056
39	-1.81291
39	-0.89104
39	-0.594278
39	0.813286
39	1.15842
39	5.55903
39	5.86124
39	11.5058
39	11.8864
39	16.5378
39	16.8586
40	-28.0011
40	-27.6516
40	-21.3834
40	-21.0405
40	-16.5071
40	-16.1918
40	-13.9336
40	-13.6026
40	-11.6331
40	-11.2856
40	-9.54716
40	-9.19355
40	-7.82436
40	-7.49118
40	-6.86174
40	-6.59752
40	-5.19337
40	-4.82825
40	-3.95089
40	-3.63512
40	-2.81898
40	-2.50014
40	-1.39152
40	-1.04594
40	-0.151888
40	0.106839
40	1.77894
40	2.11196
40	6.05937
40	6.33164
40	14.7233
40	15.0452
40	25.3576
40	25.7004
40	37.1796
41	-28.2674
41	-27.9553
41	-23.6426
41	-23.2785
41	-18.965
41	-18.5786
41	-15.5394
41	-14.2122
41	-13.8786
41	-11.987
41	-11.6491
41	-9.67721
41	-9.34164
41	-8.12399
41	-7.78962
41	-7.1546
41	-6.88097
41	-5.92291
41	-5.58721
41	-4.94391
41	-4.67025
41	-3.7508
41	-3.45237
41	-2.89599
41	-2.65779
41	-1.80117
41	-1.50925
41	-0.864254
41	-0.592358
41	1.09462
41	1.37758
41	5.57546
41	5.91782
41	14.552
41	14.899
41	21.4183
41	21.7082
41	26.6678
41	27.0105
41	29.2539
41	33.7328
42	-36.9712
42	-32.8156
42	-32.4902
42	-28.0153
42	-27.6501
42	-25.2259
42	-24.9673
42	-23.0712
42	-22.7456
42	-20.0759
42	-19.7742
42	-18.7956
42	-18.4509
42	-16.1974
42	-15.8832
42	-14.0817
42	-13.6882
42	-11.7962
42	-11.4496
42	-9.82839
42	-9.44846
42	-7.92603
42	-7.57494
42	-6.78325
42	-6.46276
42	-5.5556
42	-5.2671
42	-4.72055
42	-4.45046
42	-3.58531
42	-3.31446
42	-2.77799
42	-2.56656
42	-1.87074
42	-1.63371
42	-1.10354
42	-0.897117
42	0.240986
42	0.544643
42	4.52777
42	4.80055
42	8.20574
42	8.56874
42	14.9852
42	15.3582
42	26.4821
42	26.8345
42	31.102
42	31.502
42	39.2833
43	-37.5064
43	-37.1944
43	-32.7417
43	-32.4263
43	-27.6793
43	-27.349
43	-25.9929
43	-25.6441
43	-16.2532
43	-15.9452
43	-12.3393
43	-12.0031
43	-11.2405
43	-10.9763
43	-9.72297
43	-9.35042
43	-8.39296
43	-8.10547
43	-7.35452
43	-7.06224
43	-6.30416
43	-6.02207
43	-5.20957
43	-4.88227
43	-4.18934
43	-3.93741
43	-3.04443
43	-2.72955
43	-2.02155
43	-1.74518
43	0.0292015
43	0.353054
43	2.15183
43	2.4856
43	4.01182
43	4.39706
43	6.45235
43	6.79782
43	8.63618
43	9.01106
43	11.0214
43	11.3632
43	15.1242
43	15.4783
43	23.909
43	24.2617
43	26.3791
43	26.7845
43	29.035
43	29.3116
43	33.9858
43	34.4293
43	36.8296
43	37.0775
44	-39.889
44	-32.7332
44	-32.4907
44	-27.9768
44	-27.6723
44	-23.3616
44	-23.0759
44	-16.3164
44	-16.0844
44	-11.0758
44	-10.7688
44	-9.21993
44	-8.87803
44	-7.21746
44	-6.82088
44	-5.3368
44	-4.97568
44	-4.2915
44	-4.02896
44	-3.0868
44	-2.76122
44	-2.1049
44	-1.85462
44	-0.484418
44	-0.120336
44	4.21925
44	4.60265
44	6.54172
44	6.87452
44	13.6258
44	13.9849
44	16.1096
44	22.8914
44	23.273
44	27.6969
44	28.0355
44	30.2986
44	30.6123
44	32.1966
44	32.5483
44	36.8302
44	37.1922
45	-24.819
45	-24.4721
45	-22.0162
45	-21.7555
45	-19.8971
45	-19.5905
45	-16.1551
45	-15.7668
45	-14.1017
45	-13.7546
45	-12.8702
45	-12.5935
45	-11.0462
45	-10.7155
45	-9.30562
45	-8.92532
45	-8.13128
45	-7.87466
45	-6.94759
45	-6.61514
45	-5.43904
45	-5.03872
45	-4.41161
[truncated: 199 more rows]

## Sheet: Fig_1e
Inter-bat distance (m)	Mean click rate cross-over (Hz)	S.D click rate cross-over (Hz)		Mean click rate solo (Hz)	S.D click rate solo (Hz)		Inter-bat distance (m)	Mean click amplitude cross-over (SNR)	S.D click amplitude cross-over (SNR)		Mean click amplitude solo (SNR)	S.D click amplitude solo (SNR)
-39	5.2596	6.26199		4.297	3.7772		-39	346.714	198.492		359.069	221.725
-37	5.37937	6.29891					-37	344.197	200.954
-35	5.48789	6.32199					-35	343.003	204.577
-33	5.56764	6.3329					-33	342.865	208.347
-31	5.66804	6.36413					-31	342.149	210.947
-29	5.85601	6.44214					-29	341.304	212.647
-27	6.18034	6.55319					-27	343.395	215.495
-25	6.67311	6.67116					-25	351.03	220.956
-23	7.32627	6.78087					-23	364.528	228.401
-21	8.12225	6.88221					-21	382.694	236.105
-19	8.98686	6.93756					-19	403.476	243.228
-17	9.89836	6.92876					-17	426.376	250.46
-15	10.918	6.89245					-15	452.767	257.678
-13	12.2089	6.8993					-13	485.317	264.755
-11	13.9283	6.95709					-11	527.497	273.374
-9	16.0747	7.02297					-9	578.872	285.173
-7	18.2514	7.08108					-7	631.712	299.788
-5	19.5575	7.11709					-5	670.067	315.12
-3	18.9292	7.09212					-3	672.765	324.652
-1	16.009	6.91862					-1	624.724	318.986
1	11.8151	6.58534					1	533.057	292.355
3	8.0345	6.21587					3	431.992	252.309
5	5.55577	5.89339					5	356.723	216.308
7	4.22983	5.61955					7	316.19	195.355
9	3.60185	5.4247					9	298.859	186.143
11	3.29238	5.2924					11	292.854	182.648
13	3.08841	5.18424					13	291.302	180.989
15	2.91685	5.07917					15	290.936	180.824
17	2.82043	5.01649					17	291.376	181.599
19	2.83779	5.02612					19	292.843	181.818
21	2.97075	5.11554					21	294.606	181.191
23	3.19989	5.27707					23	297.481	181.196
25	3.4742	5.46559					25	302.759	183.476
27	3.72654	5.61893					27	310.023	187.168
29	3.91562	5.71056					29	317.579	189.707
31	4.04644	5.75786					31	324.234	191.693
33	4.11718	5.78248					33	329.923	194.587
35	4.13558	5.79653					35	334.551	196.764
37	4.14777	5.81743					37	337.973	196.767
39	4.17577	5.84555					39	340.035	195.075

## Sheet: Fig_1f_dir_1
Inter-bat distance bins (m)	Position bins (m)			map direction 1 = numbers indicate click rate (Hz)
-38.4615	1.5			NaN	NaN	NaN	NaN	NaN	NaN	NaN	NaN	NaN	NaN	NaN	NaN	NaN	NaN	NaN	NaN	NaN	NaN	NaN	NaN	NaN	NaN	NaN	NaN	NaN	NaN
-35.3846	4.5			NaN	NaN	NaN	NaN	NaN	NaN	NaN	NaN	NaN	NaN	NaN	NaN	NaN	NaN	NaN	NaN	NaN	NaN	NaN	NaN	NaN	NaN	NaN	NaN	NaN	NaN
-32.3077	7.5			5.04394	5.02406	5.20666	5.66915	6.31448	6.97313	7.56827	8.16477	8.9714	10.0984	11.3415	12.3054	NaN	NaN	NaN	NaN	NaN	NaN	NaN	NaN	NaN	NaN	NaN	NaN	NaN	NaN
-29.2308	10.5			4.70902	4.80232	5.11892	5.67374	6.31722	6.90406	7.43953	8.04767	8.93781	10.205	11.5792	12.5091	12.419	11.0257	NaN	NaN	NaN	NaN	NaN	NaN	NaN	NaN	NaN	NaN	NaN	NaN
-26.1538	13.5			4.28395	4.46908	4.88103	5.4819	6.09819	6.63377	7.16812	7.84644	8.85601	10.2904	11.8192	12.7025	12.254	10.3697	7.67272	5.05885	NaN	NaN	NaN	NaN	NaN	NaN	NaN	NaN	NaN	NaN
-23.0769	16.5			3.79684	4.02513	4.46389	5.05361	5.64129	6.1905	6.81199	7.62056	8.77186	10.378	12.0773	12.9559	12.2114	9.90515	6.95225	4.36187	2.59532	1.58863	NaN	NaN	NaN	NaN	NaN	NaN	NaN	NaN
-20	19.5			3.31433	3.55133	3.96928	4.52339	5.114	5.74498	6.50597	7.4665	8.77638	10.5702	12.4638	13.4257	12.5358	9.91997	6.7165	4.08331	2.44207	1.62149	1.34706	NaN	NaN	NaN	NaN	NaN	NaN	NaN
-16.9231	22.5			2.97144	3.22579	3.62744	4.16681	4.79702	5.52389	6.39573	7.47677	8.95697	10.9788	13.1014	14.1961	13.2585	10.4342	7.00676	4.2721	2.6606	1.93053	1.74374	1.88778	NaN	NaN	NaN	NaN	NaN	NaN
-13.8462	25.5			2.94366	3.23026	3.62875	4.16874	4.84204	5.63151	6.55299	7.70737	9.3479	11.6125	13.9688	15.1591	14.1243	11.0993	7.5021	4.68609	3.06439	2.35108	2.16488	2.27101	NaN	NaN	NaN	NaN	NaN	NaN
-10.7692	28.5			3.25162	3.55601	3.94408	4.47486	5.16564	5.97992	6.92064	8.12882	9.89864	12.356	14.8831	16.0874	14.8735	11.616	7.87652	5.02007	3.40757	2.71115	2.52378	2.60819	2.83235	3.12113	NaN	NaN	NaN	NaN
-7.69231	31.5			3.6909	3.97687	4.33919	4.85706	5.559	6.39696	7.37329	8.6475	10.511	13.0649	15.6394	16.7687	15.3655	11.9177	8.07807	5.21219	3.63753	2.98487	2.82314	2.911	3.12672	3.40668	NaN	NaN	NaN	NaN
-4.61538	34.5			4.04731	4.27634	4.59842	5.11768	5.86562	6.77267	7.83052	9.19573	11.1286	13.6883	16.1776	17.1353	15.5466	11.9891	8.1349	5.31587	3.80569	3.20037	3.0576	3.1363	3.32135	3.56093	3.8448	4.16884	NaN	NaN
-1.53846	37.5			4.30282	4.45253	4.72581	5.26095	6.09412	7.11871	8.2924	9.76138	11.759	14.2877	16.6243	17.3545	15.5598	11.904	8.06898	5.33443	3.90522	3.337	3.19265	3.24769	3.40037	3.61491	3.89757	4.24816	4.62006	NaN
1.53846	40.5			4.62587	4.71878	4.95954	5.50703	6.41061	7.54639	8.82968	10.382	12.4241	14.9161	17.1116	17.646	15.6655	11.875	7.98537	5.27207	3.89047	3.35024	3.21163	3.26951	3.43626	3.68124	4.01063	4.40897	4.7979	5.08023
4.61538	43.5			5.12859	5.22333	5.47524	6.02884	6.94612	8.13743	9.49646	11.0813	13.0915	15.495	17.5511	17.9286	15.8139	11.9145	7.93827	5.17318	3.77695	3.24277	3.12454	3.23217	3.48153	3.81428	4.20432	4.6177	4.97468	5.20634
7.69231	46.5			5.75434	5.88411	6.16293	6.70266	7.57909	8.77007	10.1714	11.7472	13.6461	15.8863	17.7736	17.9872	15.7495	11.807	7.84289	5.08618	3.67306	3.11239	2.98959	3.15231	3.51564	3.96065	4.40043	4.79495	5.10315	5.30341
10.7692	49.5			6.37533	6.53145	6.81042	7.29185	8.07288	9.20759	10.6119	12.1729	13.9729	16.0577	17.7974	17.8858	15.5536	11.6011	7.72437	5.06953	3.69236	3.10384	2.9431	3.1115	3.53499	4.04878	4.51395	4.89033	5.1774	5.38236
13.8462	52.5			6.82615	6.99815	7.25646	7.64993	8.29654	9.32181	10.6846	12.2484	14.0401	16.0765	17.7661	17.8462	15.5228	11.5856	7.762	5.17706	3.83506	3.24625	3.0708	3.21387	3.60512	4.09096	4.53553	4.90135	5.19518	5.41927
16.9231	55.5			6.99873	7.17435	7.40464	7.71768	8.23937	9.13617	10.4218	11.9936	13.8516	15.9525	17.6972	17.8651	15.65	11.7847	7.98359	5.38511	4.01945	3.43396	3.287	3.4337	3.77042	4.16695	4.53021	4.84659	5.12276	5.34357
20	58.5			6.99799	7.13989	7.3134	7.54833	7.96803	8.74159	9.92895	11.4918	13.4367	15.6626	17.5155	17.7771	15.6719	11.9213	8.19324	5.59935	4.20194	3.6052	3.48282	3.65162	3.96333	4.27765	4.52815	4.74183	4.95158	5.13994
23.0769	61.5			7.00778	7.09411	7.18484	7.31935	7.62309	8.26772	9.34987	10.8877	12.9098	15.275	17.2482	17.5769	15.5367	11.888	8.26708	5.74666	4.38043	3.78377	3.64562	3.79278	4.0701	4.31997	4.48257	4.61311	4.7643	4.9216
26.1538	64.5			7.07015	7.13019	7.16475	7.20625	7.39497	7.92821	8.92025	10.4101	12.452	14.8969	16.9564	17.342	15.357	11.7831	8.2371	5.78857	4.4894	3.92684	3.77045	3.8672	4.09088	4.29276	4.42212	4.53596	4.67214	4.8118
29.2308	67.5			7.11607	7.17993	7.2091	7.22219	7.38387	7.91256	8.88583	10.3032	12.2357	14.5831	16.5969	17.0002	15.0838	11.5901	8.0951	5.67969	4.42763	3.91973	3.80096	3.91261	4.13776	4.34303	4.48814	4.61455	4.73856	4.84874
32.3077	70.5			7.10662	7.15122	7.18312	7.2317	7.48748	8.16406	9.25443	10.6476	12.3799	14.4349	16.2069	16.5102	14.6268	11.2225	7.79772	5.41558	4.19307	3.73826	3.69791	3.89775	4.20727	4.49482	4.70507	4.84779	4.94334	5.01538
35.3846	73.5			7.06077	7.04637	7.06222	7.17037	7.56334	8.43126	9.72051	11.2196	12.8587	14.64	16.1008	16.1872	14.2195	10.8259	7.4464	5.10292	3.90416	3.47291	3.47827	3.75327	4.1667	4.58022	4.89285	5.07194	5.16316	5.2344
38.4615	76.5			7.02006	6.94602	6.94707	7.11558	7.60959	8.57827	9.99571	11.6625	13.4226	15.1914	16.5294	16.4508	14.307	10.7534	7.27205	4.89228	3.68048	3.22516	3.20635	3.48825	3.96424	4.48704	4.90351	5.14753	5.28307	5.39714
	79.5			6.99216	6.88705	6.88158	7.09034	7.63565	8.62217	10.0647	11.8398	13.7839	15.7334	17.2045	17.184	14.9502	11.1534	7.40654	4.85564	3.56153	3.05468	2.98561	3.23166	3.7163	4.29382	4.78684	5.11309	5.3227	5.48713
	82.5			6.90408	6.79079	6.77488	6.9935	7.56564	8.5662	10.0111	11.8212	13.8606	15.9503	17.5952	17.7595	15.6119	11.7077	7.72413	4.95215	3.53128	2.97988	2.8962	3.12594	3.59933	4.18109	4.70144	5.07799	5.33612	5.526
	85.5			6.68909	6.57613	6.54322	6.74832	7.33398	8.36777	9.83656	11.6598	13.7293	15.8759	17.5976	17.8584	15.8049	11.9403	7.91045	5.03446	3.52401	2.94741	2.88794	3.14857	3.63534	4.20492	4.69416	5.03468	5.25863	5.42061
	88.5			6.39867	6.27575	6.21114	6.37965	6.95653	8.01831	9.52266	11.3768	13.4982	15.7162	17.4715	17.7003	15.6064	11.7561	7.784	4.95103	3.44218	2.85694	2.81703	3.12736	3.6621	4.23706	4.66809	4.90423	5.01982	5.09987
	91.5			6.13691	5.96565	5.83967	5.9553	6.51171	7.58803	9.12623	11.0368	13.2618	15.6101	17.4167	17.5498	15.3046	11.3862	7.46582	4.7391	3.30237	2.72127	2.65785	2.97031	3.53689	4.13829	4.54705	4.70075	4.70899	4.69391
	94.5			5.91604	5.65281	5.46293	5.55609	6.11339	7.19869	8.76714	10.7523	13.108	15.6143	17.4998	17.551	15.1408	11.1259	7.24158	4.63294	3.29666	2.72901	2.60054	2.82425	3.32706	3.92048	4.35998	4.52708	4.50396	4.42724
	97.5			5.6382	5.30681	5.14739	5.32767	5.94594	7.04283	8.62212	10.6603	13.1212	15.7605	17.7279	17.7533	15.258	11.1956	7.34601	4.82533	3.56571	3.00847	2.80799	2.89595	3.24691	3.7481	4.20649	4.46626	4.51386	4.43632
	100.5			NaN	5.00393	5.05554	5.45387	6.18964	7.29664	8.83911	10.8505	13.3322	16.0265	18.0197	18.0244	15.5224	11.5077	7.72472	5.24705	4.0063	3.44551	3.20061	3.18343	3.37948	3.73592	4.15055	4.49641	4.66422	4.63988
	103.5			NaN	NaN	5.33211	5.95952	6.7769	7.85666	9.30651	11.2077	13.6198	16.2865	18.2403	18.1841	15.6742	11.7458	8.06408	5.622	4.37141	3.80314	3.55395	3.50255	3.60729	3.83265	4.15696	4.5146	4.75108	4.77422
	106.5			NaN	NaN	NaN	6.62839	7.39879	8.37194	9.66691	11.4008	13.6934	16.302	18.2223	18.1227	15.5917	11.7123	8.11352	5.72224	4.48636	3.93016	3.70401	3.67267	3.76258	3.92192	4.16123	4.45666	4.6614	4.67183
	109.5			NaN	NaN	NaN	NaN	7.78062	8.56469	9.64763	11.1969	13.3723	15.9153	17.7979	17.6788	15.1487	11.3057	7.78077	5.47757	4.31519	3.80789	3.61823	3.6255	3.7462	3.90329	4.09324	4.29961	4.41282	4.36736
	112.5			NaN	NaN	NaN	NaN	NaN	8.34651	9.24211	10.6933	12.8209	15.2721	16.9996	16.7409	14.1654	10.3848	7.00186	4.87435	3.86341	3.45327	3.32348	3.37825	3.53466	3.69983	3.84964	3.96985	3.99936	3.91729
	115.5			NaN	NaN	NaN	NaN	NaN	NaN	8.66172	10.1729	12.3177	14.6274	16.0603	15.4821	12.7301	8.99334	5.81755	3.94466	3.14619	2.87998	2.84682	2.96601	3.14867	3.29899	3.39083	3.42682	3.39873	3.31802
	118.5			NaN	NaN	NaN	NaN	NaN	NaN	NaN	9.85801	12.0178	14.1522	15.2507	14.2848	11.269	7.51273	4.51723	2.88725	2.29796	2.18465	2.25836	2.44323	2.64955	2.79023	2.8427	2.82072	2.75623	2.68514
	121.5			NaN	NaN	NaN	NaN	NaN	NaN	NaN	NaN	12.0313	14.03	14.8342	13.4836	10.1678	6.33114	3.45054	2.00566	1.57766	1.57735	1.71783	1.93337	2.15483	2.31399	2.38383	2.36624	2.30451	2.24957
	124.5			NaN	NaN	NaN	NaN	NaN	NaN	NaN	NaN	NaN	14.3956	14.8792	13.0663	9.39913	5.47354	2.70884	1.43369	1.13478	1.20857	1.37368	1.57813	1.78665	1.9579	2.06198	2.08423	2.06261	2.04912
	127.5			NaN	NaN	NaN	NaN	NaN	NaN	NaN	NaN	NaN	NaN	NaN	12.6314	8.5727	4.66018	2.13113	1.07754	0.907453	1.04482	1.22273	1.39541	1.55782	1.69731	1.79531	1.84096	1.86819	1.91541
	130.5			NaN	NaN	NaN	NaN	NaN	NaN	NaN	NaN	NaN	NaN	NaN	NaN	NaN	3.70196	1.58244	0.810541	0.769943	0.96709	1.15618	1.28887	1.38542	1.45891	1.51093	1.55173	1.61566	1.71954
	133.5			NaN	NaN	NaN	NaN	NaN	NaN	NaN	NaN	NaN	NaN	NaN	NaN	NaN	NaN	NaN	0.582601	0.643899	0.88231	1.07743	1.16948	1.20048	1.20698	1.20823	1.23321	1.31572	1.45284

## Sheet: Fig_1f_dir_2
Inter-bat distance bins (m)	Position bins (m)			map direction 2 = numbers indicate click rate (Hz)
-38.4615	1.5			NaN	NaN	NaN	NaN	NaN	NaN	NaN	NaN	NaN	NaN	NaN	NaN	NaN	NaN	NaN	NaN	NaN	NaN	NaN	NaN	NaN	NaN	NaN	NaN	NaN	NaN
-35.3846	4.5			NaN	NaN	NaN	NaN	NaN	NaN	NaN	NaN	NaN	NaN	NaN	NaN	NaN	NaN	NaN	NaN	NaN	NaN	NaN	NaN	NaN	NaN	NaN	NaN	NaN	NaN
-32.3077	7.5			NaN	NaN	NaN	NaN	NaN	NaN	NaN	NaN	NaN	NaN	NaN	NaN	NaN	NaN	2.60576	1.75188	1.32542	1.0557	0.946002	1.00016	1.13089	1.23588	1.24939	1.16217	1.02364	0.890239
-29.2308	10.5			NaN	NaN	NaN	NaN	NaN	NaN	NaN	NaN	NaN	NaN	NaN	NaN	9.80559	5.93927	3.52182	2.33684	1.75584	1.40852	1.25417	1.30291	1.4816	1.66012	1.7021	1.57298	1.37175	1.19559
-26.1538	13.5			NaN	NaN	NaN	NaN	NaN	NaN	NaN	NaN	NaN	NaN	18.1386	15.5957	11.4253	7.31695	4.48969	3.01832	2.29596	1.86862	1.67119	1.74265	2.01257	2.27786	2.31465	2.10125	1.81506	1.59479
-23.0769	16.5			NaN	NaN	NaN	NaN	NaN	NaN	NaN	NaN	16.3408	17.7272	18.0635	16.2587	12.5071	8.34228	5.24713	3.57452	2.77509	2.32124	2.1176	2.23328	2.59014	2.91356	2.93532	2.66223	2.324	2.08992
-20	19.5			NaN	NaN	NaN	NaN	NaN	NaN	NaN	NaN	15.7666	17.1842	17.8166	16.5215	13.1416	8.99148	5.69731	3.86251	3.03535	2.62245	2.45121	2.58611	2.96125	3.30247	3.34749	3.09903	2.78431	2.58389
-16.9231	22.5			NaN	NaN	NaN	NaN	NaN	NaN	NaN	13.6631	15.1571	16.6887	17.5605	16.6548	13.5905	9.47284	5.99399	3.97561	3.1003	2.73725	2.59975	2.70786	3.03346	3.35865	3.44624	3.27221	3.02125	2.85765
-13.8462	25.5			NaN	NaN	NaN	NaN	NaN	NaN	11.0813	12.6654	14.364	16.1103	17.2769	16.7448	13.9671	9.90057	6.28063	4.07842	3.10209	2.73793	2.61353	2.68372	2.94039	3.22234	3.32553	3.20689	2.99808	2.83274
-10.7692	28.5			NaN	NaN	NaN	NaN	7.78552	8.73393	10.0264	11.6238	13.4915	15.4993	16.9975	16.8089	14.2727	10.2822	6.59537	4.24354	3.12961	2.70967	2.58617	2.64489	2.85454	3.0872	3.17989	3.08895	2.90666	2.74016
-7.69231	31.5			NaN	NaN	NaN	6.59923	7.20162	8.01533	9.16429	10.7433	12.775	15.0689	16.8731	16.9398	14.5923	10.6991	6.97756	4.4872	3.22497	2.72487	2.59234	2.6535	2.83319	3.02416	3.10564	3.04064	2.9002	2.7753
-4.61538	34.5			NaN	NaN	5.4306	5.91763	6.51332	7.3131	8.45173	10.0982	12.3255	14.8777	16.895	17.1216	14.9283	11.1287	7.36128	4.7352	3.34644	2.77168	2.60732	2.64759	2.79819	2.96768	3.05708	3.02808	2.94112	2.88109
-1.53846	37.5			NaN	4.55465	4.88609	5.27214	5.80932	6.62607	7.8614	9.66344	12.0631	14.7533	16.8686	17.1972	15.1103	11.3485	7.51703	4.78873	3.32567	2.70825	2.51476	2.53226	2.66606	2.83016	2.93511	2.946	2.91648	2.92097
1.53846	40.5			4.3841	4.49514	4.67722	4.93726	5.38226	6.18365	7.49627	9.40977	11.8753	14.5812	16.7273	17.1133	15.045	11.2355	7.33471	4.55936	3.08065	2.47118	2.29883	2.33397	2.46764	2.61844	2.72442	2.77606	2.8182	2.89445
4.61538	43.5			4.74207	4.78517	4.87662	5.06069	5.44451	6.19728	7.47646	9.35725	11.7736	14.4328	16.5709	16.9596	14.8567	10.9992	7.07476	4.2963	2.82319	2.2386	2.1164	2.19658	2.33876	2.47089	2.57483	2.6751	2.80045	2.952
7.69231	46.5			5.20617	5.25563	5.3245	5.49794	5.87803	6.59461	7.7892	9.55755	11.864	14.4332	16.5134	16.8786	14.7877	10.9729	7.09185	4.33031	2.84195	2.23526	2.11572	2.21332	2.36277	2.49914	2.63134	2.79396	2.99352	3.20233
10.7692	49.5			5.63504	5.69895	5.77016	5.97106	6.4098	7.17209	8.35742	10.0487	12.2255	14.6517	16.6356	16.999	14.9836	11.2596	7.44167	4.69795	3.16148	2.45908	2.25897	2.32485	2.48515	2.67011	2.88185	3.12916	3.38945	3.62708
13.8462	52.5			5.96107	6.01893	6.09544	6.34304	6.89383	7.80157	9.08825	10.7623	12.8084	15.0868	16.9997	17.3832	15.418	11.7209	7.91282	5.1646	3.56492	2.73627	2.42129	2.44845	2.65297	2.94382	3.28475	3.63022	3.92593	4.15018
16.9231	55.5			6.14955	6.18871	6.28419	6.60126	7.28786	8.37117	9.78762	11.4707	13.4388	15.6575	17.5703	17.9668	15.9633	12.1772	8.29864	5.52662	3.89382	2.98357	2.58739	2.60935	2.91062	3.36112	3.84039	4.2303	4.48206	4.63228
20	58.5			6.15107	6.16088	6.28411	6.68844	7.50387	8.71858	10.222	11.935	13.9175	16.1761	18.1368	18.536	16.4555	12.5441	8.57359	5.78122	4.15775	3.23081	2.80373	2.8489	3.26505	3.86434	4.40869	4.7306	4.85575	4.90955
23.0769	61.5			5.9046	5.88886	6.03638	6.52355	7.44808	8.75055	10.3053	12.0615	14.1071	16.4358	18.4438	18.8601	16.7691	12.8175	8.79293	5.96961	4.3513	3.43419	3.00318	3.0566	3.50974	4.12818	4.61036	4.80938	4.84067	4.87382
26.1538	64.5			5.4506	5.46648	5.65938	6.2106	7.20189	8.54763	10.1184	11.8939	13.9825	16.3529	18.3861	18.849	16.8375	12.9336	8.88312	6.01056	4.38212	3.48802	3.06146	3.06733	3.41802	3.89116	4.23638	4.38414	4.47191	4.61735
29.2308	67.5			4.99419	5.10537	5.37644	5.97168	6.96698	8.28561	9.81732	11.5664	13.6523	16.0276	18.0752	18.5918	16.6592	12.7959	8.73006	5.83497	4.22649	3.38706	2.97698	2.90657	3.10036	3.40154	3.66622	3.88352	4.13337	4.43951
32.3077	70.5			4.69763	4.90098	5.24854	5.87237	6.83125	8.07047	9.52503	11.2267	13.2958	15.6791	17.757	18.3047	16.3803	12.5165	8.45872	5.57363	3.99353	3.2101	2.83379	2.74005	2.87933	3.14524	3.44001	3.75499	4.11666	4.49961
35.3846	73.5			4.56144	4.80138	5.17722	5.79617	6.70304	7.86498	9.26078	10.9425	13.028	15.4647	17.604	18.1579	16.1924	12.3158	8.27259	5.38585	3.80964	3.06459	2.74287	2.70346	2.90679	3.25188	3.62093	3.97665	4.33019	4.66537
38.4615	76.5			4.49438	4.70779	5.047	5.61368	6.46567	7.59769	9.00219	10.7115	12.829	15.3191	17.5032	18.0318	16.0058	12.1164	8.11297	5.2819	3.76258	3.0695	2.79873	2.81897	3.08905	3.49531	3.89606	4.22873	4.50175	4.72718
	79.5			4.40803	4.56918	4.84571	5.34107	6.14653	7.297	8.76771	10.5137	12.6046	15.0595	17.2211	17.7045	15.643	11.8063	7.94501	5.27583	3.87411	3.2351	2.98518	3.02361	3.30052	3.68872	4.05257	4.32912	4.51952	4.64861
	82.5			4.3252	4.46687	4.7107	5.14857	5.90108	7.04822	8.54564	10.2783	12.302	14.6939	16.8279	17.3099	15.3022	11.5965	7.89823	5.36715	4.05343	3.45177	3.21214	3.25159	3.50993	3.85144	4.14765	4.34543	4.45565	4.5142
	85.5			4.37606	4.53836	4.77817	5.15641	5.8063	6.84898	8.26013	9.93931	11.9575	14.3791	16.5558	17.103	15.1871	11.5569	7.89962	5.40848	4.15104	3.60409	3.39745	3.44155	3.68622	4.00191	4.23997	4.34608	4.37074	4.37879
	88.5			4.59642	4.75208	4.95492	5.24226	5.76009	6.66122	7.95537	9.5968	11.6772	14.2006	16.4567	17.052	15.1341	11.4447	7.73855	5.27152	4.09858	3.64288	3.48224	3.51421	3.727	4.02131	4.22355	4.26547	4.23719	4.23475
	91.5			4.76084	4.85463	5.00189	5.24561	5.72836	6.58451	7.82351	9.45147	11.5945	14.2032	16.488	17.0248	14.9862	11.1935	7.46889	5.05666	3.96742	3.58559	3.44942	3.44434	3.59141	3.83118	3.99939	4.02468	4.00514	4.04305
	94.5			4.67909	4.72412	4.87929	5.20516	5.79689	6.71188	7.94261	9.55858	11.7335	14.3631	16.5759	16.9685	14.821	11.0155	7.32843	4.94229	3.86534	3.49395	3.35348	3.31316	3.3919	3.55173	3.67092	3.69688	3.7082	3.79321
	97.5			4.50346	4.54765	4.77104	5.23984	5.97959	6.96258	8.17507	9.75323	11.9046	14.4679	16.5439	16.8313	14.7111	11.0105	7.38212	4.97409	3.84743	3.44208	3.28759	3.23528	3.27561	3.3672	3.4315	3.44203	3.45357	3.53734
	100.5			4.54781	4.60834	4.88449	5.43328	6.23516	7.21271	8.34922	9.82518	11.8659	14.2915	16.2449	16.53	14.5559	11.0372	7.5051	5.09959	3.93804	3.50397	3.33994	3.2825	3.29312	3.32552	3.33493	3.31603	3.30262	NaN
	103.5			4.94316	5.007	5.27184	5.77989	6.51558	7.40542	8.41891	9.73262	11.5867	13.8389	15.7011	16.0364	14.239	10.9385	7.58399	5.28611	4.1685	3.73958	3.5661	3.4845	3.44264	3.39654	3.33067	3.26512	NaN	NaN
	106.5			5.5291	5.57486	5.76775	6.14493	6.73748	7.51394	8.41552	9.56515	11.2119	13.2886	15.0785	15.4683	13.8322	10.7609	7.64444	5.5247	4.49696	4.09195	3.90777	3.79429	3.69889	3.57136	3.40437	NaN	NaN	NaN
	109.5			6.02465	6.03782	6.14052	6.3798	6.83503	7.51678	8.34707	9.38809	10.8795	12.8198	14.557	15.0033	13.5287	10.6799	7.76353	5.75922	4.77505	4.38216	4.1963	4.07386	3.96902	3.81609	NaN	NaN	NaN	NaN
	112.5			6.18562	6.19287	6.24982	6.4078	6.76961	7.38238	8.17735	9.1734	10.5768	12.419	14.1144	14.6273	13.3339	10.6976	7.90718	5.91212	4.89336	4.48713	4.30893	4.20198	4.13428	NaN	NaN	NaN	NaN	NaN
	115.5			5.94135	5.98894	6.06538	6.2135	6.53579	7.1089	7.88989	8.86117	10.1768	11.8964	13.5305	14.1167	13.0255	10.6217	7.96243	5.95923	4.87973	4.44907	4.28297	4.19152	NaN	NaN	NaN	NaN	NaN	NaN
	118.5			5.53775	5.63301	5.75927	5.95167	6.29183	6.85907	7.63109	8.55712	9.73086	11.2475	12.7558	13.3972	12.5273	10.3999	7.931	5.96549	4.83844	4.38223	4.23429	NaN	NaN	NaN	NaN	NaN	NaN	NaN
	121.5			5.37138	5.49429	5.66983	5.93065	6.32226	6.89681	7.64472	8.49979	9.49854	10.7551	12.0706	12.7385	12.1041	10.2681	7.99073	6.05581	4.85984	4.35122	NaN	NaN	NaN	NaN	NaN	NaN	NaN	NaN
	124.5			5.54898	5.70817	5.94169	6.26861	6.69651	7.25638	7.95981	8.74445	9.6001	10.6274	11.7437	12.4225	12.0272	10.4677	8.32267	6.3411	4.99908	NaN	NaN	NaN	NaN	NaN	NaN	NaN	NaN	NaN
	127.5			5.83245	6.06618	6.38323	6.76446	7.18716	7.6986	8.35457	9.10127	9.88321	10.7622	11.7187	12.401	12.2474	10.987	8.96441	NaN	NaN	NaN	NaN	NaN	NaN	NaN	NaN	NaN	NaN	NaN
	130.5			5.99833	6.33689	6.75729	7.17848	7.55513	7.99164	8.61475	9.36957	10.1359	10.9269	11.7573	12.4232	12.4943	NaN	NaN	NaN	NaN	NaN	NaN	NaN	NaN	NaN	NaN	NaN	NaN	NaN
	133.5			5.9955	6.44599	6.97189	7.41566	7.71802	8.06839	8.68127	9.48412	10.2617	10.9798	11.6897	NaN	NaN	NaN	NaN	NaN	NaN	NaN	NaN	NaN	NaN	NaN	NaN	NaN	NaN	NaN
