# Supplementary material for: Natural switches in behaviour rapidly modulate hippocampal coding
Source: Nature. 2022 Aug 24;609(7925):119–27. doi: 10.1038/s41586-022-05112-2 (PMC9433324; doi:10.1038/s41586-022-05112-2)
Supplement: Supplementary file 3 — Source Data Fig. 2 [file 41586_2022_5112_MOESM3_ESM.xlsx]

## Sheet: Fig_2a_cell_284
1D distance tuning curve:				2D Firing rate map:
Inter-bat distance bins (m)	Firing rate (Hz)			Inter-bat distance bins (m)	Position bins (m)		map = numbers indicate firing rate (Hz)
-39	0			-38.4615	1.5		NaN	NaN	NaN	NaN	NaN	NaN	NaN	NaN	NaN	NaN	NaN	NaN	NaN	NaN	NaN	NaN	NaN	NaN	NaN	NaN	NaN	NaN	NaN	NaN	NaN	NaN
-37	0.093633			-35.3846	4.5		NaN	NaN	NaN	NaN	NaN	NaN	NaN	NaN	NaN	NaN	NaN	NaN	NaN	NaN	NaN	NaN	NaN	NaN	NaN	NaN	NaN	NaN	NaN	NaN	NaN	NaN
-35	0.093633			-32.3077	7.5		NaN	NaN	NaN	NaN	NaN	NaN	NaN	NaN	NaN	NaN	NaN	NaN	NaN	NaN	NaN	0.00612266	0.00183151	0.000413958	NaN	NaN	0	0	0	0	NaN	NaN
-33	0.093633			-29.2308	10.5		NaN	NaN	NaN	NaN	NaN	NaN	NaN	NaN	NaN	NaN	NaN	NaN	NaN	0.101391	0.0615654	0.0266091	0.00828182	0.00183478	0.000267008	0	0	0	0	0	0	0
-31	0.0859107			-26.1538	13.5		NaN	NaN	NaN	NaN	NaN	NaN	NaN	NaN	NaN	NaN	NaN	0.228032	0.308603	0.29867	0.20333	0.0966895	0.0333231	0.00999781	0.00367598	0.00139588	0.000433624	8.5703e-05	1.10807e-05	0	0	0
-29	0.0859107			-23.0769	16.5		NaN	NaN	NaN	NaN	NaN	NaN	NaN	NaN	NaN	0.0855008	0.228427	0.464728	0.688407	0.725017	0.533052	0.271682	0.103686	0.0403534	0.0199365	0.008577	0.00260517	0.000503551	6.33506e-05	0	0	0
-27	0.0859107			-20	19.5		NaN	NaN	NaN	NaN	NaN	NaN	NaN	NaN	0.0392028	0.134901	0.376538	0.802392	1.24044	1.35349	1.02766	0.549025	0.243342	0.129723	0.0767468	0.0340967	0.0102335	0.00200997	0.000261432	0	0	0
-25	0			-16.9231	22.5		NaN	NaN	NaN	NaN	NaN	NaN	NaN	NaN	0.0503052	0.17909	0.508067	1.08544	1.66668	1.79538	1.34691	0.744467	0.408005	0.288086	0.188702	0.0873762	0.0272837	0.00564314	0.000767734	0	0	0
-23	0			-13.8462	25.5		NaN	NaN	NaN	NaN	NaN	NaN	NaN	NaN	0.0466489	0.175631	0.502607	1.04751	1.53742	1.56783	1.13182	0.680817	0.504684	0.447279	0.321085	0.158647	0.0519751	0.0110107	0.0014875	0	0	0
-21	0.0833333			-10.7692	28.5		NaN	NaN	NaN	NaN	NaN	NaN	NaN	0.00528031	0.0300542	0.118698	0.339973	0.68034	0.940489	0.919186	0.700246	0.550039	0.558541	0.561227	0.422621	0.214847	0.070617	0.0156359	0.00542343	0.00696708	0.0097434	0.0107386
-19	0.164833			-7.69231	31.5		NaN	NaN	NaN	NaN	NaN	0.000375429	0.00171451	0.00736302	0.0259738	0.079077	0.200845	0.387092	0.555604	0.626675	0.637565	0.68814	0.773731	0.75063	0.540471	0.265722	0.0859973	0.0245479	0.0249701	0.0453103	0.0648732	0.0731976
-17	0.409931			-4.61538	34.5		NaN	NaN	NaN	0	0.000175301	0.00158493	0.00761984	0.0265397	0.0681874	0.138626	0.262178	0.471349	0.740619	0.978149	1.152	1.3061	1.39317	1.2503	0.852135	0.410539	0.13789	0.0593556	0.103578	0.206412	0.304796	0.351632
-15	0.794982			-1.53846	37.5		NaN	NaN	0.000109671	0.000504205	0.00242176	0.010023	0.0340106	0.0941192	0.202825	0.350047	0.563957	0.923984	1.40898	1.81673	2.03421	2.16519	2.21193	1.95865	1.34799	0.667726	0.240246	0.14246	0.309353	0.637282	0.949647	1.10065
-13	0.94284			1.53846	40.5		NaN	NaN	0.000575038	0.00282179	0.0120141	0.0405736	0.110811	0.252109	0.471629	0.733432	1.05996	1.56528	2.18665	2.58925	2.66317	2.67305	2.71005	2.47058	1.76334	0.898074	0.338404	0.253191	0.60726	1.2511	1.85527	2.1488
-11	1.00216			4.61538	43.5		NaN	NaN	0.00181268	0.00982382	0.0407198	0.125985	0.300496	0.579498	0.926071	1.24677	1.54767	1.98977	2.5232	2.80214	2.73854	2.63584	2.63893	2.43582	1.75028	0.877966	0.332154	0.295666	0.74596	1.53539	2.28454	2.66774
-9	0.75307			7.69231	46.5		NaN	0	0.00344895	0.0213047	0.0930102	0.289584	0.657261	1.12848	1.52787	1.70553	1.74527	1.93041	2.2945	2.51306	2.40767	2.17794	2.01456	1.74945	1.19173	0.568181	0.21474	0.221356	0.584491	1.2285	1.88116	2.27406
-7	1.02659			10.7692	49.5		0	0	0.00464951	0.0322027	0.149981	0.47757	1.05227	1.65811	1.97079	1.88603	1.63028	1.56443	1.7789	1.97652	1.87432	1.5368	1.20202	0.914198	0.588432	0.282326	0.11233	0.116302	0.31249	0.691304	1.12877	1.46579
-5	0.995957			13.8462	52.5		0.00209702	0.00187057	0.00598107	0.0354428	0.166736	0.527532	1.12907	1.70355	1.91807	1.71302	1.34734	1.18138	1.33453	1.5412	1.46844	1.11624	0.769929	0.570606	0.414818	0.241497	0.107462	0.0642492	0.127458	0.296145	0.526373	0.744159
-3	1.36489			16.9231	55.5		0.0133168	0.0121984	0.0117979	0.029345	0.121732	0.380276	0.817914	1.24883	1.4172	1.26438	1.01912	1.00486	1.28256	1.53837	1.44551	1.07009	0.768603	0.67255	0.589565	0.399038	0.192697	0.073976	0.052836	0.101886	0.191286	0.288007
-1	2.37418			20	58.5		0.0586866	0.0533688	0.0379973	0.0293427	0.0638698	0.191569	0.427565	0.677485	0.795812	0.775354	0.819968	1.12878	1.59826	1.85175	1.63605	1.15823	0.861827	0.846717	0.822964	0.606707	0.32057	0.126298	0.0461583	0.0344029	0.0538083	0.0830629
1	3.08079			23.0769	61.5		0.163017	0.148857	0.10422	0.0562887	0.0421922	0.0877182	0.195015	0.322257	0.432644	0.585705	0.909131	1.4349	1.96842	2.1559	1.81223	1.21925	0.870038	0.875462	0.912178	0.737809	0.447275	0.212509	0.0816748	0.0278906	0.0148286	0.0176327
3	3.00091			26.1538	64.5		0.298351	0.282174	0.20822	0.116102	0.0655937	0.0891913	0.18052	0.310261	0.49425	0.807625	1.28647	1.85625	2.32577	2.41483	1.9737	1.27735	0.835179	0.807552	0.893062	0.809372	0.577403	0.329769	0.146145	0.0482893	0.012626	0.00472096
5	1.86497			29.2308	67.5		0.39091	0.388036	0.308497	0.193388	0.123821	0.156189	0.287209	0.480179	0.767487	1.23027	1.83926	2.43809	2.84277	2.82504	2.24415	1.39378	0.843643	0.789586	0.917797	0.898754	0.698394	0.429983	0.200297	0.0671577	0.0158581	0.0029821
7	1.03783			32.3077	70.5		0.363167	0.386856	0.350134	0.267439	0.196508	0.21166	0.341194	0.560211	0.913969	1.49967	2.26202	2.97563	3.41539	3.34151	2.60651	1.56955	0.894081	0.7963	0.930838	0.917792	0.701719	0.41698	0.186011	0.0595979	0.0133769	0.0024303
9	0.606819			35.3846	73.5		0.235189	0.297606	0.342551	0.329174	0.258683	0.21756	0.280818	0.450701	0.778726	1.37629	2.2027	3.0068	3.52634	3.51717	2.81661	1.73601	0.939589	0.713993	0.768384	0.719556	0.50501	0.267075	0.105777	0.0306258	0.00627021	0.00108689
11	0.77072			38.4615	76.5		0.125671	0.20859	0.302431	0.334401	0.267724	0.181365	0.16959	0.254437	0.480082	0.950706	1.66313	2.41798	2.98521	3.15512	2.72193	1.80254	0.945109	0.542105	0.454003	0.373544	0.229191	0.103209	0.0349401	0.00899248	0.00167277	0.000282531
13	0.776572				79.5		0.0648701	0.130871	0.21291	0.250098	0.20229	0.121404	0.0824063	0.108803	0.227554	0.519488	1.02938	1.66373	2.24757	2.57914	2.40867	1.69299	0.859008	0.359576	0.18619	0.117651	0.0611168	0.023743	0.0070375	0.00166447	0.000288281	4.9372e-05
15	1.01745				82.5		0.0286749	0.0628423	0.10704	0.129516	0.106454	0.0644107	0.0469705	0.0668965	0.129644	0.290164	0.632152	1.1594	1.73399	2.10987	2.00504	1.37995	0.646988	0.210754	0.0612139	0.0236233	0.00988629	0.00354853	0.000980698	0.000222865	3.64392e-05	6.55269e-06
17	0.477327				85.5		0.00906937	0.0207622	0.036244	0.0448805	0.0398662	0.0378564	0.0656838	0.124119	0.189609	0.28894	0.531368	0.981882	1.51069	1.80542	1.5927	0.981006	0.405734	0.112197	0.0222963	0.00417711	0.000986242	0.000305439	6.44642e-05	9.36827e-06	0	0
19	0.400931				88.5		0.00197672	0.00455286	0.00797577	0.010808	0.0157367	0.0420241	0.120751	0.248351	0.362223	0.449474	0.632619	0.997767	1.4096	1.56986	1.28764	0.742636	0.295092	0.0811611	0.0160706	0.00284709	0.00121919	0.000929907	0.000524416	0.000206084	5.85307e-05	1.26317e-05
21	0.245712				91.5		0.000276211	0.0006347	0.00111427	0.00278146	0.0117518	0.0528615	0.168997	0.357169	0.514772	0.587303	0.70414	0.970518	1.30173	1.4829	1.31834	0.86322	0.404943	0.136879	0.0368185	0.0133548	0.0105083	0.00862242	0.00515076	0.00219645	0.000695061	NaN
23	0.245712				94.5		0	0	0	0.00137965	0.0107298	0.0539399	0.175659	0.366067	0.504453	0.536646	0.61711	0.902144	1.3702	1.79538	1.84669	1.41202	0.779753	0.31374	0.109036	0.0621064	0.0604594	0.0513296	0.031611	0.0143133	0.00498657	NaN
25	0.162999				97.5		0	0	0	0.00135455	0.0109459	0.054974	0.175666	0.356263	0.477733	0.494273	0.584516	0.979014	1.69723	2.43313	2.697	2.2378	1.35616	0.610371	0.267025	0.209971	0.219886	0.185778	0.117251	0.0565512	0.021584	NaN
27	0				100.5		0	0	0	0.00167536	0.0139874	0.0686009	0.216514	0.447461	0.628584	0.665746	0.738004	1.17463	2.0526	2.9885	3.36512	2.84846	1.76796	0.843707	0.466665	0.460915	0.498847	0.433353	0.29339	0.15661	NaN	NaN
29	0				103.5		0	0	0	0.00176813	0.0154268	0.0755726	0.247176	0.550399	0.852426	0.971124	1.01015	1.36067	2.17875	3.03536	3.25559	2.59449	1.53275	0.778899	0.585499	0.705983	0.813262	0.757978	0.568028	NaN	NaN	NaN
31	0				106.5		0	0	0	0.00117731	0.0118785	0.0624164	0.225213	0.564946	0.993577	1.26468	1.33248	1.53627	2.06605	2.50797	2.34079	1.63296	0.904951	0.543778	0.597255	0.865823	1.08609	1.10146	NaN	NaN	NaN	NaN
33	0				109.5		0	0	0	0.000506357	0.00703546	0.0423278	0.175408	0.505781	1.01766	1.46475	1.65834	1.78266	1.97979	1.96811	1.53641	0.920266	0.474254	0.350008	0.53824	0.914982	1.26208	NaN	NaN	NaN	NaN	NaN
35	0.694444				112.5		0	0	0	0.000153076	0.00385955	0.0274018	0.130698	0.425191	0.946664	1.4861	1.80121	1.94365	1.9879	1.78495	1.28238	0.706845	0.325793	0.238153	0.436172	NaN	NaN	NaN	NaN	NaN	NaN	NaN
37	0.694444				115.5		0	0	0	3.35667e-05	0.00233142	0.0187474	0.0972237	0.332049	0.759224	1.22701	1.5635	1.77229	1.85238	1.68745	1.2482	0.712945	0.319909	NaN	NaN	NaN	NaN	NaN	NaN	NaN	NaN	NaN
39	0				118.5		0	0	0	5.25892e-06	0.00148928	0.0122841	0.0635826	0.212698	0.48112	0.798101	1.0896	1.34403	1.50929	1.46525	1.16426	0.724131	NaN	NaN	NaN	NaN	NaN	NaN	NaN	NaN	NaN	NaN
					121.5		0	0	0	0	0.000788602	0.00625467	0.0313073	0.103029	0.237785	0.419953	0.631578	0.867782	1.07381	1.13551	NaN	NaN	NaN	NaN	NaN	NaN	NaN	NaN	NaN	NaN	NaN	NaN
					124.5		0	0	0	0	0.000306434	0.00233202	0.0115103	0.0385678	0.0942829	0.182844	0.309621	0.483069	NaN	NaN	NaN	NaN	NaN	NaN	NaN	NaN	NaN	NaN	NaN	NaN	NaN	NaN
					127.5		0	0	0	0	8.98062e-05	0.000674812	0.00335745	0.0116767	0.0307982	0.0667438	NaN	NaN	NaN	NaN	NaN	NaN	NaN	NaN	NaN	NaN	NaN	NaN	NaN	NaN	NaN	NaN
					130.5		0	0	0	0	2.21532e-05	0.000165091	0.000826476	0.00295635	NaN	NaN	NaN	NaN	NaN	NaN	NaN	NaN	NaN	NaN	NaN	NaN	NaN	NaN	NaN	NaN	NaN	NaN
					133.5		NaN	NaN	NaN	NaN	NaN	NaN	NaN	NaN	NaN	NaN	NaN	NaN	NaN	NaN	NaN	NaN	NaN	NaN	NaN	NaN	NaN	NaN	NaN	NaN	NaN	NaN

## Sheet: Fig_2a_cell_91
1D distance tuning curve:				2D Firing rate map:
Inter-bat distance bins (m)	Firing rate (Hz)			Inter-bat distance bins (m)	Position bins (m)		map = numbers indicate firing rate (Hz)
-39	0.505051			-38.4615	1.5		NaN	NaN	NaN	NaN	NaN	NaN	NaN	NaN	NaN	NaN	NaN	NaN	NaN	NaN	NaN	NaN	NaN	NaN	NaN	NaN	NaN	NaN	NaN	NaN	NaN	NaN
-37	1.26076			-35.3846	4.5		NaN	NaN	NaN	NaN	NaN	NaN	NaN	NaN	NaN	NaN	NaN	NaN	NaN	NaN	NaN	NaN	NaN	NaN	NaN	NaN	NaN	NaN	NaN	NaN	NaN	NaN
-35	1.51117			-32.3077	7.5		0.787922	1.42753	2.2044	2.82019	3.14251	NaN	NaN	NaN	NaN	2.34911	1.99731	1.68386	NaN	NaN	NaN	NaN	NaN	NaN	NaN	NaN	NaN	NaN	NaN	NaN	NaN	NaN
-33	1.16537			-29.2308	10.5		1.03725	1.67681	2.35837	2.85706	3.13821	3.24204	3.04559	NaN	NaN	2.05666	1.86328	1.67452	1.67434	2.31168	NaN	NaN	NaN	NaN	NaN	NaN	NaN	NaN	NaN	NaN	NaN	NaN
-31	0.887792			-26.1538	13.5		1.57331	2.17107	2.7033	3.07793	3.3405	3.45047	3.218	2.6294	2.02464	1.70066	1.59146	1.59826	1.90953	3.12981	5.91273	NaN	NaN	NaN	NaN	NaN	NaN	NaN	NaN	NaN	NaN	NaN
-29	0.935232			-23.0769	16.5		2.84029	3.28803	3.49645	3.6177	3.79101	3.86609	3.58761	2.9166	2.10447	1.4836	1.25038	1.42964	2.15384	3.99016	7.41979	11.9264	16.1964	NaN	NaN	NaN	NaN	NaN	NaN	NaN	NaN	NaN
-27	1.47272			-20	19.5		4.98482	5.18076	4.81396	4.41048	4.30843	4.26358	3.91236	3.15714	2.20576	1.39364	1.02212	1.24769	2.15351	4.12653	7.56042	11.8331	15.5629	NaN	NaN	NaN	NaN	NaN	NaN	NaN	NaN	NaN
-25	1.62005			-16.9231	22.5		6.21036	6.34761	5.63854	4.77036	4.34498	4.18655	3.8214	3.04633	2.0624	1.25018	0.93176	1.2085	1.9724	3.30088	5.57507	8.61356	11.2526	NaN	NaN	NaN	NaN	NaN	NaN	NaN	NaN	NaN
-23	2.12327			-13.8462	25.5		4.69885	4.91505	4.4707	3.76432	3.32076	3.19365	2.99534	2.4213	1.63969	1.07257	1.01482	1.43372	2.03949	2.65246	3.43611	4.52938	5.45972	5.4303	NaN	NaN	NaN	NaN	NaN	NaN	NaN	NaN
-21	2.93912			-10.7692	28.5		2.15069	2.35068	2.27204	1.99441	1.72424	1.62208	1.59946	1.41572	1.12718	1.08346	1.47343	2.10248	2.60904	2.79296	2.73038	2.63461	2.51086	2.10181	1.36068	0.633555	NaN	NaN	NaN	NaN	NaN	NaN
-19	3.44541			-7.69231	31.5		0.624487	0.746751	0.807323	0.765439	0.642769	0.540505	0.523772	0.576011	0.80526	1.46264	2.51254	3.48306	3.94105	3.76831	3.13164	2.4066	1.83224	1.30456	0.755619	0.32948	0.11281	0.0372102	NaN	NaN	NaN	NaN
-17	3.21672			-4.61538	34.5		0.134924	0.182665	0.22852	0.24277	0.21334	0.176035	0.178532	0.280514	0.697988	1.80741	3.62189	5.35714	6.11814	5.60462	4.1969	2.74037	1.76447	1.12825	0.637683	0.309827	0.146365	0.076724	0.0646943	NaN	NaN	NaN
-15	3.02607			-1.53846	37.5		0.0753893	0.0838473	0.096681	0.122044	0.167693	0.235886	0.325205	0.456679	0.786351	1.7054	3.60729	6.13859	7.88621	7.54719	5.4072	3.11927	1.75687	1.10372	0.735465	0.495414	0.322493	0.198506	0.173939	NaN	NaN	NaN
-13	3.03035			1.53846	40.5		0.261665	0.237807	0.217132	0.26659	0.442072	0.728238	1.05746	1.34995	1.61765	2.14067	3.43548	5.66271	7.79467	8.05604	6.01972	3.44696	1.9697	1.48699	1.32081	1.09538	0.753213	0.446606	0.366377	0.605283	NaN	NaN
-11	3.88036			4.61538	43.5		0.887467	0.776869	0.659612	0.722899	1.10805	1.78526	2.61526	3.3854	3.91559	4.35262	5.21178	6.74512	8.17269	8.1762	6.43943	4.20352	2.94351	2.76877	2.78644	2.34375	1.52785	0.857325	0.680779	0.972979	1.48937	1.96759
-9	4.3289			7.69231	46.5		2.04401	1.7995	1.52644	1.57624	2.18064	3.27743	4.69485	6.18496	7.44309	8.38273	9.30658	10.3748	10.872	9.91531	7.7522	5.62662	4.63444	4.75615	4.89562	4.06195	2.56531	1.46657	1.21565	1.52475	1.97211	2.32817
-7	5.35282			10.7692	49.5		2.92161	2.70108	2.47906	2.63308	3.38568	4.6596	6.36283	8.39392	10.4975	12.3757	13.9584	15.0926	14.9389	12.8831	9.74347	7.11637	5.9406	5.90595	5.93037	5.03039	3.42806	2.3292	2.1584	2.41054	2.64347	2.77015
-5	7.78848			13.8462	52.5		2.73348	2.7303	2.84077	3.26185	4.03188	5.08656	6.56279	8.66787	11.2911	14.0338	16.6029	18.4832	18.4123	15.7028	11.5895	8.13062	6.33154	5.69521	5.21569	4.36536	3.47371	3.18658	3.42197	3.5943	3.48411	3.26865
-3	10.5374			16.9231	55.5		1.82669	2.04887	2.45898	3.03983	3.63902	4.19894	5.03067	6.64418	9.23313	12.5507	16.2169	19.2821	19.8846	17.0737	12.359	8.20675	5.81575	4.70926	3.92756	3.16529	2.83122	3.17581	3.73685	3.92874	3.67087	NaN
-1	12.5304			20	58.5		0.918848	1.18848	1.62385	2.12877	2.50399	2.68528	2.93006	3.76437	5.73317	9.11536	13.6763	18.0584	19.6764	17.0612	11.9617	7.37164	4.69008	3.44663	2.69629	2.14419	2.0446	2.3678	2.63178	2.52138	2.16032	NaN
1	11.1706			23.0769	61.5		0.462151	0.615637	0.84107	1.10164	1.30274	1.38987	1.46263	1.87425	3.27808	6.37967	11.2972	16.6874	19.4011	17.0139	11.3514	6.31574	3.55424	2.38773	1.78416	1.40495	1.35154	1.49199	1.47951	1.22404	0.943108	0.831347
3	8.07318			26.1538	64.5		0.390434	0.430734	0.453897	0.49804	0.590361	0.710267	0.851226	1.25519	2.60611	5.75711	10.9328	16.8026	20.0237	17.5488	11.1251	5.57879	2.81444	1.79596	1.32645	1.03686	0.950022	0.943291	0.826391	0.632575	0.546485	0.638397
5	4.52595			29.2308	67.5		0.417557	0.407348	0.341396	0.303739	0.375824	0.544443	0.779591	1.32121	2.87625	6.32238	11.7448	17.4644	20.1459	17.2485	10.6302	5.04615	2.41114	1.568	1.25774	1.07952	0.976011	0.840945	0.620751	0.436329	0.42482	0.570459
7	2.65293			32.3077	70.5		0.32301	0.316512	0.267497	0.261921	0.375078	0.581639	0.879399	1.54098	3.19637	6.59254	11.6602	16.5392	18.2304	15.1745	9.35175	4.4829	2.12856	1.45648	1.38007	1.41389	1.34669	1.07102	0.676433	0.389709	0.327303	0.419357
9	2.54422			35.3846	73.5		0.15675	0.158999	0.158499	0.218636	0.38498	0.620331	0.944371	1.62529	3.13736	5.97202	9.97331	13.641	14.7676	12.391	8.00334	4.12615	1.9957	1.33822	1.44704	1.73389	1.74868	1.35737	0.790763	0.376018	0.222657	0.230743
11	2.77908			38.4615	76.5		0.09548	0.0855757	0.0940594	0.174982	0.376433	0.666356	1.00673	1.57552	2.7517	4.86962	7.76298	10.4759	11.6583	10.5013	7.56841	4.40915	2.23576	1.30486	1.29294	1.65587	1.76176	1.37502	0.778539	0.33397	0.139904	0.0965849
13	2.84818				79.5		0.174042	0.132819	0.123154	0.211201	0.480826	0.916684	1.34277	1.72215	2.42955	3.92436	6.17421	8.56409	10.1977	10.1842	8.2709	5.34902	2.83727	1.46192	1.06131	1.15888	1.23336	0.994979	0.574131	0.240367	0.082655	0.0349395
15	2.33754				82.5		0.377422	0.285476	0.243853	0.347748	0.724813	1.3548	1.92908	2.19165	2.4345	3.32948	5.22501	7.74943	10.0226	10.9116	9.58616	6.52451	3.47754	1.67212	0.954519	0.729831	0.621461	0.477635	0.285463	0.123566	0.0400655	0.0121746
17	2.67331				85.5		0.625283	0.492233	0.416406	0.513772	0.945283	1.67193	2.30726	2.50329	2.44795	2.80133	4.2131	6.7657	9.64585	11.3566	10.5233	7.3063	3.79268	1.70901	0.878697	0.530782	0.315725	0.179158	0.0949398	0.0417433	0.013736	0.00365192
19	2.93506				88.5		0.774348	0.638563	0.539129	0.584473	0.950813	1.61745	2.21141	2.36683	2.19627	2.27103	3.23804	5.38271	8.18491	10.2046	9.83744	6.94492	3.52585	1.48594	0.719154	0.404038	0.202632	0.0901851	0.0442668	0.0265235	0.0167105	0.010921
21	2.70604				91.5		NaN	0.642569	0.529213	0.501893	0.720277	1.20202	1.67861	1.83194	1.71418	1.81564	2.69712	4.53717	6.79097	8.243	7.76203	5.42555	2.75218	1.16158	0.617416	0.422076	0.270173	0.173678	0.135377	0.121537	0.112452	0.104634
23	2.69073				94.5		NaN	0.52727	0.415194	0.349886	0.445457	0.718523	1.01372	1.13559	1.12908	1.3837	2.33512	3.99477	5.69303	6.40734	5.58233	3.70336	1.94338	1.1183	1.07843	1.15568	1.01224	0.794311	0.658679	0.614995	0.628978	0.657309
25	2.47607				97.5		NaN	NaN	NaN	0.319017	0.410099	0.556881	0.668832	0.683548	0.682464	0.950948	1.78389	3.09782	4.25681	4.50369	3.66833	2.36469	1.48034	1.51428	2.25513	2.96545	3.08128	2.71541	2.31211	2.20707	2.46995	2.9091
27	2.50132				100.5		NaN	NaN	NaN	NaN	NaN	1.55067	1.44349	1.16053	0.847988	0.762609	1.12795	1.87097	2.55499	2.70197	2.24662	1.64111	1.5283	2.27132	3.64027	4.93129	5.55098	5.39213	4.82664	4.67026	5.47495	6.9928
29	1.9533				103.5		NaN	NaN	NaN	NaN	NaN	NaN	5.09778	4.04152	2.63694	1.43306	0.887012	0.953022	1.27743	1.53056	1.58581	1.63873	2.12721	3.30058	4.89144	6.31873	7.15467	7.20326	6.62262	6.3562	7.33361	9.39327
31	1.51031				106.5		NaN	NaN	NaN	NaN	NaN	NaN	11.6185	9.87199	6.82319	3.56557	1.46963	0.731716	0.77088	1.11783	1.56761	2.1583	3.10151	4.42949	5.85862	7.03455	7.71464	7.68672	7.02835	6.55787	7.15341	8.74953
33	1.29767				109.5		NaN	NaN	NaN	NaN	NaN	NaN	17.0666	14.8872	10.7785	6.00966	2.53905	1.01281	0.7188	0.992436	1.61117	2.5725	3.84271	5.15719	6.23058	6.95522	7.25409	6.97254	6.20449	5.5517	5.60398	6.34954
35	2.02176				112.5		NaN	NaN	NaN	NaN	NaN	NaN	19.7999	16.5131	11.5907	6.57513	3.04487	1.33026	0.766913	0.830489	1.40192	2.45235	3.74553	4.85482	5.53671	5.80829	5.71894	5.27027	4.58893	4.01519	3.83728	4.04919
37	2.45581				115.5		NaN	NaN	NaN	NaN	NaN	NaN	NaN	NaN	10.118	5.59812	2.80704	1.41929	0.793807	0.691563	1.14073	2.04562	3.01591	3.6589	3.90868	3.85177	3.55829	3.14179	2.75125	2.50901	2.46632	2.58643
39	2.7027				118.5		NaN	NaN	NaN	NaN	NaN	NaN	NaN	NaN	NaN	NaN	2.31051	1.29535	0.732388	0.592719	0.958102	1.64791	2.20093	2.34246	2.22852	2.03666	1.76885	1.48602	1.34408	1.40463	1.59139	1.80705
					121.5		NaN	NaN	NaN	NaN	NaN	NaN	NaN	NaN	NaN	NaN	NaN	NaN	0.585335	0.482285	0.776279	1.24019	1.47455	1.33958	1.08946	0.922443	0.781792	0.642447	0.630314	0.816715	1.11043	1.38646
					124.5		NaN	NaN	NaN	NaN	NaN	NaN	NaN	NaN	NaN	NaN	NaN	NaN	NaN	0.352411	0.557065	0.810161	0.85814	0.676889	0.476013	0.382092	0.333491	0.289303	0.33366	0.522569	0.789002	1.03141
					127.5		NaN	NaN	NaN	NaN	NaN	NaN	NaN	NaN	NaN	NaN	NaN	NaN	NaN	NaN	NaN	0.450732	0.419923	0.291567	0.183909	0.145318	0.135855	0.132714	0.184354	0.320789	0.502092	0.665814
					130.5		NaN	NaN	NaN	NaN	NaN	NaN	NaN	NaN	NaN	NaN	NaN	NaN	NaN	NaN	NaN	NaN	NaN	0.107813	0.0610635	0.0481422	0.0506096	0.0596118	0.0972694	0.175675	0.275263	0.364769
					133.5		NaN	NaN	NaN	NaN	NaN	NaN	NaN	NaN	NaN	NaN	NaN	NaN	NaN	NaN	NaN	NaN	NaN	NaN	NaN	NaN	NaN	NaN	NaN	NaN	NaN	NaN

## Sheet: Fig_2a_cell_249
1D distance tuning curve:				2D Firing rate map:
Inter-bat distance bins (m)	Firing rate (Hz)			Inter-bat distance bins (m)	Position bins (m)		map = numbers indicate firing rate (Hz)
-39	0.15528			-38.4615	1.5		NaN	NaN	NaN	NaN	NaN	NaN	NaN	NaN	NaN	NaN	NaN	NaN	NaN	NaN	NaN	NaN	NaN	NaN	NaN	NaN	NaN	NaN	NaN	NaN	NaN	NaN
-37	0.305053			-35.3846	4.5		NaN	NaN	NaN	NaN	NaN	NaN	NaN	NaN	NaN	NaN	NaN	NaN	NaN	NaN	NaN	NaN	NaN	NaN	NaN	NaN	NaN	NaN	NaN	NaN	NaN	NaN
-35	0.253293			-32.3077	7.5		0	0	0	0	0	0	0	0	0	0	0	0	NaN	NaN	NaN	NaN	NaN	NaN	NaN	NaN	NaN	NaN	NaN	NaN	NaN	NaN
-33	0.151976			-29.2308	10.5		0	0	0	0	0	0	0	0	0	0	6.86817e-06	6.13333e-05	0.000381362	0.00163556	NaN	NaN	NaN	NaN	NaN	NaN	NaN	NaN	NaN	NaN	NaN	NaN
-31	0			-26.1538	13.5		0	0	0	0	0	0	0	0	0	0	3.37832e-05	0.000283062	0.00160131	0.00613471	0.0161394	0.0300454	NaN	NaN	NaN	NaN	NaN	NaN	NaN	NaN	NaN	NaN
-29	0			-23.0769	16.5		0	0	0	0	0	0	0	0	0	0	0.000125186	0.000994022	0.00522086	0.0183047	0.0436847	0.0733663	0.0902852	NaN	NaN	NaN	NaN	NaN	NaN	NaN	NaN	NaN
-27	0			-20	19.5		0	0	0	0	0	0	0	0	0	0	0.000332876	0.00253345	0.0126202	0.0415453	0.0921372	0.141986	0.157532	0.129479	NaN	NaN	NaN	NaN	NaN	NaN	NaN	NaN
-25	0.0448632			-16.9231	22.5		0	0	0	0	0	0	0	0	0	0	0.000616247	0.00454648	0.0218331	0.068916	0.145105	0.208493	0.210007	0.151621	NaN	NaN	NaN	NaN	NaN	NaN	NaN	NaN
-23	0.0891305			-13.8462	25.5		0	0	0	0	0	0	0	0	0	0	0.000759023	0.00557116	0.0262642	0.0807252	0.163852	0.222799	0.206401	0.132467	0.0598685	0.019566	0.00483364	NaN	NaN	NaN	NaN	NaN
-21	0.224266			-10.7692	28.5		0.00103569	0.000588515	0.000249392	7.3836e-05	1.48045e-05	1.99301e-06	0	0	0	0	0.00056852	0.0043441	0.0208753	0.0640483	0.127481	0.166763	0.145	0.0850121	0.0344501	0.0100566	0.00222581	0	NaN	NaN	NaN	NaN
-19	0.179403			-7.69231	31.5		0.00925027	0.00531858	0.00225613	0.00065274	0.000124322	1.55739e-05	0	0	0	0	0.000249234	0.00198455	0.0100162	0.0319455	0.0647054	0.0839282	0.0704575	0.038952	0.0146248	0.00390009	0.000773241	0	NaN	NaN	NaN	NaN
-17	0.135135			-4.61538	34.5		0.0445369	0.0265734	0.0118707	0.00360962	0.00070445	8.70798e-05	0	0	0	0	7.09396e-05	0.000552696	0.00281972	0.00932616	0.0197589	0.0265094	0.0224459	0.0121483	0.00433569	0.00106467	0.00018656	0	NaN	NaN	NaN	NaN
-15	0			-1.53846	37.5		0.126708	0.0766643	0.035304	0.0112888	0.00234239	0.000305096	0	0	0	0	1.46847e-05	0.00010684	0.000524081	0.00172104	0.00381885	0.00582024	0.00636717	0.00538514	0.00372272	0.00208799	0.000912799	0.000296637	7.2494e-05	1.04521e-05	NaN	NaN
-13	0.0415628			1.53846	40.5		0.23725	0.14306	0.0657828	0.0211848	0.00450207	0.000612495	0	0	0	0	6.71444e-06	4.59138e-05	0.000251097	0.000959249	0.00293492	0.00734179	0.0142401	0.0199059	0.0191008	0.0123946	0.00548029	0.00167866	0.000366988	4.74356e-05	0	0
-11	0.0415628			4.61538	43.5		0.300924	0.17995	0.0817432	0.0259806	0.00547403	0.000746496	0	0	0	0	3.88775e-05	0.00026389	0.00137978	0.00492702	0.0139049	0.0321581	0.0586854	0.0793838	0.0759779	0.0502074	0.0228256	0.00733719	0.0018065	0.000340968	5.32918e-05	1.3191e-05
-9	0.0415628			7.69231	46.5		0.265955	0.156084	0.069222	0.0214777	0.00443662	0.000596217	0	0	0	0	0.000200144	0.00141748	0.00713699	0.0237349	0.0589414	0.117189	0.187031	0.228739	0.205119	0.132053	0.0615197	0.021982	0.0069881	0.00229579	0.000902682	0.000399746
-7	0			10.7692	49.5		0.16772	0.0956277	0.0408795	0.0122071	0.00243956	0.000319772	0	0	0	0	0.00061041	0.0044407	0.022357	0.0739116	0.174276	0.314544	0.449906	0.499327	0.415164	0.256574	0.122893	0.0509889	0.0213904	0.00953072	0.00439062	0.00191419
-5	0			13.8462	52.5		0.0713341	0.0401142	0.0167536	0.00483908	0.000930334	0.000117466	0	0	0	0	0.00119066	0.00863575	0.0427257	0.140151	0.323666	0.55902	0.756913	0.802431	0.650926	0.410011	0.218196	0.111172	0.0581132	0.0299923	0.0144177	0.00612019
-3	0			16.9231	55.5		0.0203653	0.0117406	0.00501801	0.00146404	0.00028302	6.4226e-05	0.000130207	0.000366598	0.000672303	0.000800226	0.00215398	0.0113995	0.0538228	0.172425	0.386098	0.641228	0.840718	0.894679	0.775268	0.567919	0.378448	0.238404	0.141044	0.0761264	0.0362304	0.0148561
-1	0.0381388			20	58.5		0.0215236	0.0128262	0.00573508	0.00175999	0.000389791	0.000324891	0.00120188	0.00327399	0.00576371	0.00659691	0.00625434	0.0121609	0.0480396	0.152729	0.343115	0.566427	0.730916	0.784383	0.748831	0.677986	0.576291	0.431407	0.278265	0.154362	0.0729154	0.0294932
1	0.116294			23.0769	61.5		0.0868285	0.0531438	0.0246233	0.00790699	0.0018716	0.00180622	0.00703335	0.0193971	0.0337753	0.0375605	0.0277945	0.0195083	0.0391134	0.124962	0.309594	0.55449	0.733587	0.764815	0.717089	0.685978	0.644717	0.5344	0.376246	0.223225	0.111576	0.0492726
3	0.15631			26.1538	64.5		0.216786	0.138484	0.0677343	0.0229967	0.00572518	0.00580127	0.0237881	0.0690648	0.125238	0.141872	0.101625	0.0520007	0.0477291	0.13984	0.380782	0.722699	0.951182	0.914344	0.739799	0.615972	0.541281	0.443164	0.322734	0.212696	0.131598	0.0828806
5	0.319703			29.2308	67.5		0.304884	0.199505	0.101906	0.0368202	0.00983246	0.0106321	0.046131	0.141254	0.270576	0.323631	0.241294	0.11899	0.0760873	0.188777	0.51405	0.961508	1.22284	1.10285	0.787095	0.541883	0.40079	0.295215	0.217897	0.182602	0.174164	0.170312
7	0.323347			32.3077	70.5		0.29116	0.188425	0.0960308	0.0356757	0.0107463	0.0121485	0.0514393	0.166106	0.336843	0.424694	0.334182	0.171072	0.0970346	0.215569	0.588826	1.09312	1.36764	1.21094	0.833146	0.516722	0.321388	0.209803	0.180924	0.224861	0.29044	0.333699
9	0.749236			35.3846	73.5		0.220719	0.14341	0.0745675	0.0305811	0.0139574	0.0159625	0.0397379	0.112468	0.236641	0.318709	0.265826	0.142557	0.0809386	0.181688	0.530237	1.0421	1.35975	1.24368	0.872185	0.526184	0.299682	0.195035	0.215851	0.324139	0.441834	0.519015
11	1.14294			38.4615	76.5		0.203823	0.149478	0.0910637	0.0491995	0.036033	0.0412106	0.0502133	0.0675143	0.103568	0.1349	0.119122	0.0687808	0.0462857	0.126564	0.40832	0.886223	1.27114	1.24672	0.894005	0.518114	0.280326	0.204618	0.26969	0.404167	0.526143	0.604193
13	1.28336				79.5		0.364487	0.296029	0.198025	0.119881	0.100765	0.117419	0.120275	0.0952364	0.0649721	0.0461604	0.0326264	0.0194579	0.0222864	0.0907537	0.323496	0.756823	1.165	1.20451	0.865828	0.466991	0.237489	0.201754	0.292381	0.408303	0.483622	0.519606
15	0.99764				82.5		0.699758	0.574849	0.386824	0.241019	0.219262	0.268159	0.272688	0.19758	0.10093	0.0379673	0.0120455	0.00476712	0.0112486	0.0614593	0.23864	0.598892	0.969422	1.02877	0.734213	0.371518	0.174354	0.164035	0.251434	0.329024	0.350999	0.341032
17	0.675626				85.5		0.998883	0.807886	0.53603	0.343914	0.346378	0.454222	0.472868	0.33905	0.164313	0.0537996	0.0120548	0.00247935	0.00564773	0.0324524	0.128714	0.342356	0.597577	0.676942	0.504005	0.258941	0.116179	0.10031	0.151664	0.19374	0.193581	0.171687
19	0.687158				88.5		1.0395	0.808104	0.518192	0.343233	0.387443	0.54376	0.58282	0.420903	0.200811	0.0630537	0.013147	0.00260708	0.00460131	0.0200626	0.0683687	0.172675	0.313291	0.403958	0.377115	0.268538	0.15995	0.0974482	0.0804689	0.0803468	0.0735317	0.0605822
21	0.648421				91.5		0.810971	0.587799	0.355479	0.244303	0.307494	0.44984	0.489474	0.356472	0.169659	0.0524471	0.0113596	0.00540193	0.0141485	0.0425427	0.109983	0.235088	0.405905	0.571682	0.670478	0.651269	0.506986	0.311046	0.158655	0.0786305	0.0432023	0.0256807
23	0.576				94.5		0.473565	0.309461	0.177188	0.136778	0.191773	0.276041	0.29084	0.207233	0.0972253	0.0302943	0.0102993	0.0187403	0.0549877	0.141685	0.317263	0.603718	0.955698	1.27333	1.46584	1.45929	1.21993	0.83565	0.479054	0.252518	0.134723	0.0721768
25	0.342246				97.5		NaN	NaN	0.0869366	0.107708	0.161874	0.198348	0.175441	0.107947	0.045476	0.0153821	0.01716	0.0561172	0.158344	0.370403	0.751878	1.31552	1.93763	2.40524	2.57666	2.41691	1.97657	1.41517	0.924753	0.591324	0.375882	0.224652
27	0.200803				100.5		NaN	NaN	0.106127	0.18682	0.264665	0.273794	0.198387	0.0982587	0.0334278	0.0133922	0.0330059	0.115992	0.312401	0.679927	1.27669	2.09548	2.9403	3.47758	3.50594	3.07422	2.392	1.71372	1.20734	0.877235	0.628658	0.408819
29	0.106157				103.5		NaN	NaN	0.199391	0.335589	0.427518	0.39811	0.263568	0.120204	0.037592	0.0160104	0.0460033	0.15947	0.413064	0.848609	1.49442	2.33314	3.17569	3.65975	3.55165	2.96306	2.21621	1.59373	1.19276	0.93553	0.702081	0.464195
31	0.265393				106.5		NaN	NaN	NaN	NaN	0.530229	0.437446	0.263638	0.112173	0.0334912	0.0142287	0.0416116	0.143058	0.36233	0.713978	1.19314	1.78466	2.37365	2.69496	2.55717	2.06725	1.51703	1.12325	0.909017	0.762134	0.583301	0.381444
33	0.320398				109.5		NaN	NaN	NaN	NaN	0.50855	0.365496	0.194697	0.0743122	0.020407	0.00827382	0.0237864	0.0815663	0.206447	0.40078	0.648496	0.937039	1.21801	1.36088	1.26631	1.00046	0.732377	0.57494	0.515796	0.464882	0.363236	0.235875
35	0.214241				112.5		NaN	NaN	NaN	NaN	NaN	NaN	0.107915	0.0354889	0.00862972	0.00338184	0.00980947	0.0335898	0.0855896	0.165051	0.256879	0.350084	0.434056	0.470157	0.425829	0.328587	0.24269	0.207421	0.209536	0.203078	0.162622	0.105925
37	0.112876				115.5		NaN	NaN	NaN	NaN	NaN	NaN	NaN	0.0122555	0.00262573	0.00163491	0.00657635	0.0242117	0.0632047	0.116543	0.154145	0.155307	0.13716	0.11943	0.0985092	0.0732387	0.0550958	0.0524409	0.0596817	0.0615769	0.0504185	0.0330639
39	0.173611				118.5		NaN	NaN	NaN	NaN	NaN	NaN	NaN	0.00311881	0.000599114	0.0024331	0.0123276	0.0444751	0.110694	0.190744	0.226173	0.182299	0.101017	0.0431317	0.0191184	0.0109114	0.00817315	0.00911841	0.0117594	0.0127717	0.0106189	0.0069834
					121.5		NaN	NaN	NaN	NaN	NaN	NaN	NaN	NaN	NaN	0.00528351	0.0250715	0.0818736	0.185294	0.292981	0.321635	0.240444	0.119613	0.0387388	0.0079962	0.00109232	0.000262316	0.000743271	0.00136316	0.00166304	0.00143083	0.000946135
					124.5		NaN	NaN	NaN	NaN	NaN	NaN	NaN	NaN	NaN	NaN	NaN	0.12156	0.245836	0.352079	0.353874	0.244684	0.114441	0.035699	0.00726513	0.000944065	0	0	0	0	0	0
					127.5		NaN	NaN	NaN	NaN	NaN	NaN	NaN	NaN	NaN	NaN	NaN	NaN	NaN	0.335083	0.304613	0.192268	0.0834771	0.0246843	0.00483985	0.000613318	0	0	0	0	0	0
					130.5		NaN	NaN	NaN	NaN	NaN	NaN	NaN	NaN	NaN	NaN	NaN	NaN	NaN	NaN	NaN	0.121057	0.0487537	0.0137262	0.00259286	0.000316241	0	0	0	0	0	0
					133.5		NaN	NaN	NaN	NaN	NaN	NaN	NaN	NaN	NaN	NaN	NaN	NaN	NaN	NaN	NaN	NaN	NaN	NaN	NaN	NaN	NaN	0	0	0	NaN	NaN

## Sheet: Fig_2a_cell_321
1D distance tuning curve:				2D Firing rate map:
Inter-bat distance bins (m)	Firing rate (Hz)			Inter-bat distance bins (m)	Position bins (m)		map = numbers indicate firing rate (Hz)
-39	1.70543			-38.4615	1.5		NaN	NaN	NaN	NaN	NaN	NaN	NaN	NaN	NaN	NaN	NaN	NaN	NaN	NaN	NaN	NaN	NaN	NaN	NaN	NaN	NaN	NaN	NaN	NaN	NaN	NaN
-37	1.2408			-35.3846	4.5		NaN	NaN	NaN	NaN	NaN	NaN	NaN	NaN	NaN	NaN	NaN	NaN	NaN	NaN	NaN	NaN	NaN	NaN	NaN	NaN	NaN	NaN	NaN	NaN	NaN	NaN
-35	0.927166			-32.3077	7.5		NaN	NaN	NaN	NaN	NaN	NaN	NaN	NaN	NaN	NaN	NaN	NaN	NaN	NaN	NaN	NaN	NaN	1.98918	2.35846	2.8739	2.99702	2.71766	2.60417	2.73964	2.81179	2.69868
-33	0.968733			-29.2308	10.5		NaN	NaN	NaN	NaN	NaN	NaN	NaN	NaN	NaN	NaN	NaN	NaN	NaN	NaN	NaN	NaN	3.32611	3.33879	3.60455	3.92641	3.78255	3.26958	3.03392	3.17754	3.30411	3.21563
-31	1.01398			-26.1538	13.5		NaN	NaN	NaN	NaN	NaN	NaN	NaN	NaN	NaN	NaN	NaN	NaN	NaN	NaN	3.36672	4.23164	4.71577	4.74624	4.69342	4.60351	4.16132	3.48912	3.17704	3.34691	3.57528	3.5979
-29	1.15596			-23.0769	16.5		NaN	NaN	NaN	NaN	NaN	NaN	NaN	NaN	NaN	NaN	NaN	NaN	2.50289	2.51099	3.29007	4.54245	5.37355	5.4002	4.98013	4.46244	3.82144	3.16457	2.9172	3.16323	3.50568	3.67072
-27	0.943687			-20	19.5		NaN	NaN	NaN	NaN	NaN	NaN	NaN	NaN	NaN	NaN	1.33121	1.5743	1.63702	1.83653	2.65667	3.93164	4.84869	4.8935	4.3062	3.55609	2.86446	2.38504	2.35676	2.73564	3.1535	3.38906
-25	1.22486			-16.9231	22.5		NaN	NaN	NaN	NaN	NaN	NaN	NaN	NaN	NaN	1.08456	0.846157	0.831302	0.877481	1.1021	1.78501	2.84411	3.69311	3.82653	3.3069	2.54673	1.90546	1.61502	1.78829	2.25612	2.66537	2.8565
-23	1.20628			-13.8462	25.5		NaN	NaN	NaN	NaN	NaN	NaN	NaN	1.99357	1.78997	1.26148	0.792302	0.534712	0.4588	0.602798	1.10712	1.966	2.80972	3.14283	2.82922	2.16824	1.57211	1.32993	1.51765	1.93351	2.25809	2.36603
-21	1.28601			-10.7692	28.5		NaN	NaN	NaN	NaN	NaN	1.10268	1.67869	2.08427	2.02526	1.56601	1.01544	0.592398	0.378875	0.414494	0.780647	1.53735	2.47194	3.0807	3.0459	2.5565	2.03506	1.79291	1.90447	2.20393	2.45431	2.55535
-19	1.21874			-7.69231	31.5		NaN	NaN	NaN	NaN	NaN	1.38359	1.91812	2.33356	2.34483	1.94242	1.36084	0.828781	0.496788	0.429719	0.679226	1.32833	2.28274	3.11361	3.42768	3.30351	3.10518	3.09343	3.27187	3.48283	3.62916	3.69961
-17	1.26065			-4.61538	34.5		NaN	NaN	NaN	NaN	1.56714	1.95962	2.39904	2.72464	2.71237	2.31875	1.71999	1.12782	0.706433	0.534007	0.645445	1.10761	1.91589	2.83874	3.57004	4.04855	4.43895	4.86038	5.16526	5.19431	5.08369	4.99776
-15	1.35258			-1.53846	37.5		NaN	NaN	1.61014	1.8065	2.22833	2.65595	2.94959	3.0778	2.96985	2.59388	2.05134	1.4889	1.02377	0.728697	0.662068	0.89127	1.48124	2.45145	3.64557	4.73136	5.54275	6.1479	6.41208	6.22955	5.8928	5.68623
-13	1.39482			1.53846	40.5		NaN	1.464	1.61418	1.98025	2.56988	3.06451	3.2388	3.1773	2.99895	2.71734	2.34284	1.91613	1.46636	1.03692	0.75338	0.760134	1.19336	2.2083	3.65611	4.96259	5.81412	6.34906	6.51508	6.22565	5.79561	5.55764
-11	1.29649			4.61538	43.5		0.848611	1.06629	1.30706	1.72732	2.33503	2.8172	2.93583	2.82783	2.70351	2.59262	2.43109	2.17374	1.77484	1.24619	0.798605	0.695024	1.07837	1.99547	3.22855	4.3101	5.03649	5.50069	5.59461	5.22814	4.73535	4.47197
-9	1.23938			7.69231	46.5		0.6015	0.744272	0.951462	1.28644	1.72811	2.05819	2.12622	2.06278	2.0435	2.0664	2.02586	1.8526	1.50588	1.02603	0.667267	0.705401	1.19064	1.96164	2.74441	3.33472	3.75278	4.03604	3.97727	3.50181	2.97038	2.69666
-7	0.867554			10.7692	49.5		0.648854	0.691388	0.828843	1.06293	1.31917	1.44281	1.37629	1.25482	1.21371	1.22235	1.17111	1.02192	0.793364	0.555638	0.503252	0.84197	1.56836	2.37489	2.86935	2.97758	2.94586	2.88625	2.60589	2.07396	1.58981	1.34644
-5	0.719552			13.8462	52.5		0.886542	0.85489	0.960644	1.20587	1.46032	1.49299	1.22344	0.856038	0.618151	0.515294	0.439075	0.350145	0.272028	0.262585	0.463396	1.06441	2.09296	3.16435	3.68922	3.54721	3.15815	2.77814	2.28593	1.68118	1.19985	0.960095
-3	0.483447			16.9231	55.5		1.09061	1.02063	1.13642	1.50348	1.96826	2.10018	1.65687	0.972512	0.495964	0.284905	0.1825	0.115509	0.102116	0.203473	0.561096	1.38629	2.7344	4.12624	4.75521	4.46003	3.84077	3.26603	2.62383	1.92025	1.40023	1.17209
-1	0.434151			20	58.5		1.15452	1.06884	1.19395	1.65663	2.2912	2.51325	2.00884	1.22993	0.703362	0.446485	0.271489	0.137871	0.107492	0.268645	0.784667	1.85955	3.45966	4.96538	5.52483	5.07594	4.33773	3.71455	3.04381	2.29767	1.7632	1.58429
1	0.395631			23.0769	61.5		1.17992	1.07772	1.17237	1.56755	2.07827	2.22691	1.85551	1.3486	1.02534	0.800535	0.524936	0.266271	0.176858	0.38016	1.0282	2.23067	3.80961	5.16195	5.62397	5.20215	4.54901	4.03964	3.47147	2.76348	2.2406	2.10852
3	0.589156			26.1538	64.5		1.30084	1.17841	1.20745	1.40791	1.61886	1.63283	1.47608	1.34588	1.28257	1.11577	0.761497	0.39771	0.256268	0.456318	1.06912	2.10008	3.35709	4.41215	4.84314	4.67354	4.37857	4.23127	3.97414	3.42981	2.91755	2.73302
5	1.68016			29.2308	67.5		1.54018	1.4007	1.34676	1.33806	1.26929	1.15079	1.11443	1.19994	1.26337	1.12116	0.77024	0.428452	0.303609	0.460316	0.8937	1.56284	2.34611	3.01283	3.35266	3.42625	3.57364	3.95558	4.21115	3.98395	3.5081	3.19342
7	2.67478			32.3077	70.5		1.88111	1.68738	1.51741	1.32997	1.06513	0.827427	0.77746	0.869827	0.906815	0.78034	0.555161	0.370283	0.325608	0.452365	0.71596	1.04435	1.37295	1.62768	1.75675	1.87293	2.25574	3.0008	3.7083	3.88191	3.57929	3.22894
9	3.07546			35.3846	73.5		2.14353	1.83785	1.53339	1.23008	0.887974	0.594907	0.477913	0.479426	0.459813	0.391512	0.324597	0.293977	0.334145	0.479013	0.683045	0.832917	0.87151	0.824676	0.756257	0.79274	1.12584	1.82887	2.61063	2.99117	2.87595	2.59919
11	3.23177			38.4615	76.5		2.0154	1.63218	1.2677	0.966953	0.691215	0.452966	0.311657	0.242775	0.194014	0.167576	0.17752	0.219115	0.314667	0.50851	0.75101	0.887891	0.834039	0.65818	0.479801	0.39853	0.525462	0.922025	1.41594	1.67422	1.61911	1.46549
13	3.46635				79.5		1.44044	1.11102	0.846063	0.696796	0.586214	0.448099	0.308753	0.196479	0.121161	0.0955362	0.116393	0.167893	0.268532	0.469343	0.733909	0.907333	0.881988	0.707312	0.501534	0.355967	0.351996	0.529818	0.771174	0.882267	0.836577	0.747319
15	4.21523				82.5		0.790448	0.630542	0.578503	0.626339	0.637694	0.533641	0.376942	0.244219	0.165412	0.14832	0.178297	0.217789	0.26449	0.387159	0.609764	0.826533	0.899285	0.802029	0.632604	0.529229	0.603981	0.852328	1.10054	1.15288	0.998613	0.774616
17	3.85942				85.5		0.539753	0.518248	0.625609	0.779966	0.800485	0.643719	0.451557	0.345108	0.328904	0.364314	0.415694	0.42654	0.393131	0.439184	0.670284	1.01505	1.26315	1.26754	1.1259	1.11365	1.39292	1.85834	2.22778	2.24004	1.88546	1.38555
19	3.42764				88.5		0.647534	0.682952	0.875636	1.07571	1.03817	0.767679	0.536181	0.515734	0.615911	0.691516	0.716878	0.689282	0.644299	0.770031	1.23507	1.9063	2.38227	2.39826	2.16763	2.17882	2.64686	3.33944	3.82695	3.77282	3.18271	2.36663
21	3.24756				91.5		0.770142	0.851375	1.11539	1.35269	1.2413	0.848426	0.597662	0.670277	0.846655	0.9086	0.882068	0.849544	0.917646	1.34614	2.24651	3.22037	3.74222	3.69486	3.4159	3.46507	4.09239	4.94011	5.41271	5.17134	4.33087	3.27808
23	2.81406				94.5		0.763452	0.874113	1.1492	1.36404	1.20267	0.795909	0.583544	0.697279	0.896079	0.945246	0.866731	0.821552	1.04098	1.80315	3.02505	4.13841	4.71003	4.75274	4.55465	4.61503	5.23331	6.01642	6.27287	5.7396	4.69698	3.57548
25	3.06826				97.5		0.753284	0.81847	0.974976	1.09442	0.992963	0.745679	0.623751	0.742181	0.942186	0.980328	0.824134	0.713334	1.0114	1.99123	3.50864	4.94221	5.75268	5.88815	5.60595	5.37164	5.58191	5.9927	5.96074	5.24505	4.16826	NaN
27	3.10756				100.5		0.865774	0.825208	0.816649	0.865844	0.907264	0.89515	0.914691	1.05202	1.22246	1.2105	0.960987	0.760146	1.06919	2.2486	4.23459	6.30687	7.57052	7.70002	6.9536	5.92071	5.24061	5.00643	4.74089	NaN	NaN	NaN
29	3.73656				103.5		0.902829	0.806609	0.719613	0.753874	0.933224	1.167	1.36943	1.49795	1.53882	1.43668	1.15394	0.916266	1.23367	2.61825	5.13606	7.98699	9.89262	10.1289	8.84837	6.80112	4.97306	3.89284	NaN	NaN	NaN	NaN
31	3.76913				106.5		0.71383	0.632904	0.550154	0.588729	0.829845	1.19463	1.48641	1.56665	1.49989	1.37673	1.16594	0.98661	1.32975	2.80791	5.58145	8.88097	11.3265	11.9507	10.6737	8.12155	NaN	NaN	NaN	NaN	NaN	NaN
33	3.25504				109.5		0.411094	0.359613	0.306366	0.341041	0.546772	0.884107	1.17048	1.2453	1.16184	1.06027	0.94531	0.86648	1.22047	2.58572	5.13276	8.24663	10.8384	12.0198	NaN	NaN	NaN	NaN	NaN	NaN	NaN	NaN
35	2.76443				112.5		0.239225	0.21456	0.185333	0.196296	0.316425	0.551188	0.77715	0.84567	0.767475	0.672514	0.607604	0.5997	0.914979	1.99183	3.9706	6.44854	8.79024	NaN	NaN	NaN	NaN	NaN	NaN	NaN	NaN	NaN
37	2.46038				115.5		0.424776	0.380602	0.316217	0.251222	0.258698	0.380919	0.537594	0.590719	0.509203	0.392588	0.319947	0.323308	0.549038	1.2758	2.63024	NaN	NaN	NaN	NaN	NaN	NaN	NaN	NaN	NaN	NaN	NaN
39	2.74637				118.5		1.00192	0.87406	0.711387	0.522416	0.405676	0.448317	0.581057	0.632493	0.51961	0.330209	0.189581	0.149899	0.267365	NaN	NaN	NaN	NaN	NaN	NaN	NaN	NaN	NaN	NaN	NaN	NaN	NaN
					121.5		1.92244	1.66567	1.36027	1.01647	0.784056	0.813748	1.00088	1.06501	0.858869	0.509492	0.226444	NaN	NaN	NaN	NaN	NaN	NaN	NaN	NaN	NaN	NaN	NaN	NaN	NaN	NaN	NaN
					124.5		3.02083	2.62619	2.15454	1.63719	1.3097	1.39191	1.69065	1.77074	1.43017	0.86672	NaN	NaN	NaN	NaN	NaN	NaN	NaN	NaN	NaN	NaN	NaN	NaN	NaN	NaN	NaN	NaN
					127.5		4.04762	3.53482	2.87409	2.14437	1.71514	1.85395	2.27414	2.42694	NaN	NaN	NaN	NaN	NaN	NaN	NaN	NaN	NaN	NaN	NaN	NaN	NaN	NaN	NaN	NaN	NaN	NaN
					130.5		NaN	NaN	NaN	2.31193	1.77256	1.93628	NaN	NaN	NaN	NaN	NaN	NaN	NaN	NaN	NaN	NaN	NaN	NaN	NaN	NaN	NaN	NaN	NaN	NaN	NaN	NaN
					133.5		NaN	NaN	NaN	NaN	NaN	NaN	NaN	NaN	NaN	NaN	NaN	NaN	NaN	NaN	NaN	NaN	NaN	NaN	NaN	NaN	NaN	NaN	NaN	NaN	NaN	NaN

## Sheet: Fig_2a_cell_50
1D distance tuning curve:				2D Firing rate map:
Inter-bat distance bins (m)	Firing rate (Hz)			Inter-bat distance bins (m)	Position bins (m)		map = numbers indicate firing rate (Hz)
-39	1.94175			-38.4615	1.5		NaN	NaN	NaN	NaN	NaN	NaN	NaN	NaN	NaN	NaN	NaN	NaN	NaN	NaN	NaN	NaN	NaN	NaN	NaN	NaN	NaN	NaN	NaN	NaN	NaN	NaN
-37	1.5841			-35.3846	4.5		NaN	NaN	NaN	NaN	NaN	NaN	NaN	NaN	NaN	NaN	NaN	NaN	NaN	NaN	NaN	NaN	NaN	NaN	NaN	NaN	NaN	NaN	NaN	NaN	NaN	NaN
-35	1.71205			-32.3077	7.5		1.30251	2.11716	3.02795	3.71491	3.93147	NaN	NaN	NaN	NaN	NaN	NaN	NaN	NaN	NaN	NaN	NaN	NaN	NaN	NaN	NaN	NaN	NaN	NaN	NaN	NaN	NaN
-33	2.04306			-29.2308	10.5		1.51475	2.29509	3.15937	3.78458	3.9526	3.79746	3.73586	NaN	NaN	NaN	NaN	NaN	NaN	NaN	NaN	NaN	NaN	NaN	NaN	NaN	NaN	NaN	NaN	NaN	NaN	NaN
-31	2.38239			-26.1538	13.5		1.90326	2.54315	3.2563	3.76771	3.91066	3.86987	4.01725	4.41473	4.59945	NaN	NaN	NaN	NaN	NaN	NaN	NaN	NaN	NaN	NaN	NaN	NaN	NaN	NaN	NaN	NaN	NaN
-29	2.17862			-23.0769	16.5		2.48447	2.86595	3.29559	3.63591	3.79456	3.92366	4.25237	4.62709	4.51405	3.68636	2.71119	NaN	NaN	NaN	NaN	NaN	NaN	NaN	NaN	NaN	NaN	NaN	NaN	NaN	NaN	NaN
-27	1.98546			-20	19.5		2.99345	3.09306	3.2257	3.40449	3.58782	3.83671	4.23797	4.50531	4.138	3.1745	2.34398	2.22333	2.6667	NaN	NaN	NaN	NaN	NaN	NaN	NaN	NaN	NaN	NaN	NaN	NaN	NaN
-25	1.89991			-16.9231	22.5		2.9766	2.92737	2.94698	3.08286	3.25727	3.46561	3.78175	3.93751	3.50302	2.63297	2.02078	2.04847	2.4748	2.80428	2.67341	NaN	NaN	NaN	NaN	NaN	NaN	NaN	NaN	NaN	NaN	NaN
-23	1.98207			-13.8462	25.5		2.55068	2.52843	2.59622	2.74555	2.85225	2.90343	3.03329	3.10458	2.78957	2.17685	1.7675	1.84259	2.20187	2.41496	2.21825	1.81257	1.66516	NaN	NaN	NaN	NaN	NaN	NaN	NaN	NaN	NaN
-21	2.07093			-10.7692	28.5		2.28342	2.37945	2.51252	2.59907	2.54749	2.42262	2.38681	2.39364	2.23109	1.88458	1.61578	1.65481	1.89608	1.99132	1.78579	1.55237	1.65143	2.07377	2.51666	NaN	NaN	NaN	NaN	NaN	NaN	NaN
-19	2.33323			-7.69231	31.5		2.36244	2.56701	2.70142	2.63761	2.37891	2.10459	1.96555	1.91852	1.83603	1.67506	1.52912	1.52541	1.60098	1.55206	1.37126	1.32725	1.61101	2.07971	2.4927	2.84207	3.28104	NaN	NaN	NaN	NaN	NaN
-17	2.51529			-4.61538	34.5		2.78316	2.96608	2.99252	2.7345	2.28888	1.90839	1.71131	1.62102	1.54293	1.46386	1.41373	1.38845	1.30216	1.11442	0.969641	1.08104	1.4689	1.93459	2.34248	2.7624	3.24326	3.60386	3.63028	NaN	NaN	NaN
-15	2.04505			-1.53846	37.5		3.23118	3.25336	3.156	2.81666	2.31852	1.89969	1.66368	1.53728	1.43936	1.36113	1.29522	1.17856	0.961253	0.718605	0.634066	0.826305	1.20557	1.60006	1.99407	2.46686	2.92348	3.11411	2.94866	2.56613	NaN	NaN
-13	1.29406			1.53846	40.5		3.15436	3.04963	2.96094	2.79043	2.49552	2.16267	1.87657	1.65611	1.49844	1.38542	1.23715	0.975782	0.655553	0.431052	0.426172	0.632676	0.893302	1.10652	1.3854	1.82099	2.22282	2.33409	2.16279	1.88993	1.63031	NaN
-11	0.82878			4.61538	43.5		2.58185	2.49458	2.52965	2.64758	2.71414	2.58814	2.24785	1.84357	1.5428	1.3522	1.12746	0.788012	0.449915	0.280539	0.335355	0.516013	0.636269	0.647444	0.719711	0.971705	1.265	1.40482	1.40033	1.36194	1.32006	NaN
-9	0.908846			7.69231	46.5		1.96373	1.9685	2.12737	2.44262	2.77239	2.85126	2.52938	1.98084	1.49968	1.17741	0.891717	0.568159	0.305399	0.220298	0.316248	0.46242	0.492718	0.406282	0.359918	0.430863	0.554164	0.67557	0.826641	1.02438	1.20515	NaN
-7	0.808334			10.7692	49.5		1.50631	1.57591	1.7802	2.12651	2.51927	2.73092	2.571	2.09639	1.53194	1.05267	0.684752	0.399329	0.224805	0.204201	0.316313	0.439033	0.451683	0.398596	0.40791	0.463751	0.471757	0.48672	0.656756	0.992598	1.33171	1.50296
-5	0.684877			13.8462	52.5		1.1614	1.27565	1.4637	1.71704	2.02094	2.28365	2.34877	2.12003	1.64746	1.11351	0.6868	0.410627	0.263347	0.242481	0.33827	0.458984	0.517844	0.588135	0.779775	0.97699	0.982182	0.894406	1.0032	1.34398	1.65928	1.73424
-3	0.580656			16.9231	55.5		0.931473	1.09602	1.24287	1.3564	1.50751	1.72416	1.89469	1.85123	1.54861	1.13479	0.79289	0.571749	0.431993	0.385563	0.47127	0.625766	0.759427	0.960499	1.34553	1.73399	1.85407	1.80749	1.91132	2.15242	2.24282	2.07037
-1	0.735545			20	58.5		0.949511	1.12382	1.17834	1.13451	1.14096	1.25656	1.36717	1.33514	1.15682	0.951639	0.811408	0.716017	0.62793	0.61061	0.746337	0.965485	1.15051	1.41648	1.91435	2.44112	2.72443	2.88906	3.15963	3.35527	3.2011	2.79439
1	0.488631			23.0769	61.5		1.33346	1.43864	1.31785	1.10055	1.01066	1.03285	0.995195	0.860316	0.734011	0.699974	0.727519	0.731887	0.71002	0.773009	1.00007	1.28213	1.48321	1.74428	2.23604	2.78538	3.20138	3.63095	4.14501	4.40787	4.21876	3.84572
3	0.590068			26.1538	64.5		1.98266	2.0143	1.71292	1.34	1.19346	1.13638	0.914259	0.620551	0.480526	0.522501	0.603734	0.618784	0.620974	0.741588	1.02423	1.33891	1.56636	1.82612	2.23328	2.67213	3.11146	3.72634	4.44152	4.85405	4.85575	4.75623
5	0.884689			29.2308	67.5		2.53784	2.60346	2.26082	1.80043	1.5494	1.35862	0.972171	0.551809	0.379358	0.435419	0.501167	0.471536	0.445536	0.556904	0.825521	1.14351	1.42094	1.71091	2.04591	2.36922	2.77094	3.42438	4.21628	4.79914	5.07882	5.26218
7	0.975516			32.3077	70.5		2.59564	2.8255	2.66853	2.26094	1.83848	1.4014	0.89066	0.479634	0.371586	0.487664	0.552915	0.452322	0.342532	0.394748	0.627617	0.940299	1.23157	1.49844	1.7785	2.11541	2.6072	3.29651	4.05835	4.67727	5.06301	5.31058
9	1.27015			35.3846	73.5		2.06781	2.46828	2.62856	2.44437	1.94338	1.28553	0.696949	0.38463	0.436967	0.701875	0.827322	0.647341	0.402478	0.376875	0.604327	0.927702	1.17595	1.3286	1.52196	1.93252	2.62123	3.45231	4.21403	4.73705	4.96686	5.00491
11	0.829089			38.4615	76.5		1.21502	1.64751	2.02601	2.1016	1.71577	1.06214	0.515146	0.309442	0.480469	0.851636	1.04268	0.847645	0.532309	0.467754	0.721581	1.07716	1.28078	1.31268	1.41217	1.83977	2.62436	3.54704	4.32008	4.72015	4.70741	4.45697
13	1.28771				79.5		0.492617	0.780957	1.12025	1.30494	1.13245	0.711146	0.350987	0.243759	0.419121	0.757075	0.961006	0.842729	0.600521	0.56243	0.816502	1.17985	1.40575	1.45577	1.55651	1.93378	2.59402	3.37398	4.02977	4.30493	4.13199	3.70788
15	1.64136				82.5		0.144142	0.261837	0.42307	0.544182	0.519987	0.383083	0.273437	0.262606	0.365081	0.575083	0.759201	0.756384	0.641568	0.639147	0.829412	1.12342	1.43043	1.73025	2.0464	2.36364	2.67949	3.06615	3.46753	3.62879	3.40506	2.93824
17	2.37595				85.5		0.0362503	0.0721932	0.124195	0.172955	0.20985	0.278865	0.406706	0.500732	0.49827	0.517274	0.617284	0.668629	0.633401	0.641596	0.755438	0.966171	1.37486	2.06441	2.82315	3.21089	3.11994	2.96982	3.02616	3.06089	2.82191	2.36437
19	2.56724				88.5		0.0218787	0.0467759	0.0814434	0.119177	0.190497	0.377793	0.680597	0.873096	0.768384	0.5581	0.487797	0.496503	0.48003	0.484254	0.55078	0.727247	1.23527	2.25234	3.45141	4.0764	3.83994	3.33368	3.07432	2.91596	2.58799	2.10128
21	2.48982				91.5		0.0639583	0.127781	0.203036	0.262384	0.338412	0.537477	0.860839	1.04923	0.877507	0.532564	0.324037	0.267078	0.248936	0.251435	0.298341	0.47194	1.02854	2.16825	3.53891	4.33937	4.27581	3.91258	3.6759	3.40106	2.91964	2.31562
23	2.77444				94.5		0.181817	0.328037	0.476212	0.566797	0.622761	0.749939	0.948985	1.00813	0.775887	0.420142	0.186362	0.104251	0.0878605	0.0976305	0.146054	0.319272	0.845983	1.89586	3.15193	3.95662	4.1415	4.17498	4.25747	4.12944	3.66875	3.01231
25	2.9648				97.5		NaN	NaN	0.837293	0.961544	1.0322	1.13116	1.21948	1.12512	0.789004	0.395979	0.144526	0.0492777	0.0383246	0.074828	0.159001	0.332456	0.750786	1.56052	2.54921	3.25116	3.56685	3.82729	4.14034	4.28731	4.11495	3.65826
27	2.85219				100.5		NaN	NaN	1.18114	1.35382	1.52496	1.73041	1.83299	1.63035	1.12026	0.562126	0.201967	0.0617485	0.0607353	0.162676	0.345628	0.548263	0.808426	1.29558	1.96038	2.48784	2.77242	3.04622	3.46281	3.90352	4.1354	4.03689
29	3.51456				103.5		NaN	NaN	NaN	NaN	2.06988	2.45048	2.59819	2.28274	1.56701	0.800236	0.29646	0.0973752	0.112997	0.304768	0.621581	0.894918	1.05451	1.29652	1.68961	2.00362	2.16331	2.41539	2.96749	3.70457	4.28234	4.4783
31	3.75119				106.5		NaN	NaN	NaN	NaN	NaN	3.13088	3.2044	2.69767	1.79254	0.902635	0.337542	0.122057	0.163275	0.422682	0.822801	1.15515	1.34704	1.60683	1.97368	2.19894	2.26515	2.47931	3.05532	3.85201	4.50272	4.78888
33	3.87169				109.5		NaN	NaN	NaN	NaN	NaN	NaN	NaN	2.72053	1.69455	0.808586	0.295449	0.127403	0.207268	0.492482	0.893245	1.24619	1.56198	2.03729	2.6091	2.97731	3.10968	3.23687	3.52672	3.94025	4.28891	4.45922
35	3.44859				112.5		NaN	NaN	NaN	NaN	NaN	NaN	NaN	NaN	NaN	0.605916	0.21882	0.142169	0.284421	0.590573	0.960091	1.31724	1.77087	2.45924	3.20919	3.73127	3.99055	4.04486	3.93756	3.78937	3.7005	3.69812
37	2.88693				115.5		NaN	NaN	NaN	NaN	NaN	NaN	NaN	NaN	NaN	NaN	NaN	0.196213	0.421433	0.76181	1.10758	1.47863	2.05628	2.86719	3.59975	4.02943	4.24826	4.25006	3.9354	3.45605	3.09427	2.98854
39	1.81818				118.5		NaN	NaN	NaN	NaN	NaN	NaN	NaN	NaN	NaN	NaN	NaN	NaN	0.594867	0.947397	1.26391	1.67401	2.36898	3.18555	3.67086	3.75168	3.77578	3.78439	3.517	3.0018	2.5582	2.39935
					121.5		NaN	NaN	NaN	NaN	NaN	NaN	NaN	NaN	NaN	NaN	NaN	NaN	NaN	NaN	1.36689	1.85614	2.61988	3.26475	3.3423	3.04612	2.93357	3.04454	2.95067	2.52014	2.06153	1.84765
					124.5		NaN	NaN	NaN	NaN	NaN	NaN	NaN	NaN	NaN	NaN	NaN	NaN	NaN	NaN	NaN	NaN	2.74447	3.04548	2.73558	2.28236	2.22155	2.44755	2.45293	2.06464	1.59032	1.32809
					127.5		NaN	NaN	NaN	NaN	NaN	NaN	NaN	NaN	NaN	NaN	NaN	NaN	NaN	NaN	NaN	NaN	NaN	NaN	2.09542	1.74857	1.84853	2.10274	2.06346	1.64807	1.16463	0.881839
					130.5		NaN	NaN	NaN	NaN	NaN	NaN	NaN	NaN	NaN	NaN	NaN	NaN	NaN	NaN	NaN	NaN	NaN	NaN	NaN	NaN	1.71939	1.89765	1.73997	1.28486	0.818127	0.545171
					133.5		NaN	NaN	NaN	NaN	NaN	NaN	NaN	NaN	NaN	NaN	NaN	NaN	NaN	NaN	NaN	NaN	NaN	NaN	NaN	NaN	NaN	NaN	NaN	NaN	NaN	NaN

## Sheet: Fig_2a_cell_51
1D distance tuning curve:				2D Firing rate map:
Inter-bat distance bins (m)	Firing rate (Hz)			Inter-bat distance bins (m)	Position bins (m)		map = numbers indicate firing rate (Hz)
-39	6.63984			-38.4615	1.5		NaN	NaN	NaN	NaN	NaN	NaN	NaN	NaN	NaN	NaN	NaN	NaN	NaN	NaN	NaN	NaN	NaN	NaN	NaN	NaN	NaN	NaN	NaN	NaN	NaN	NaN
-37	6.94799			-35.3846	4.5		NaN	NaN	NaN	NaN	NaN	NaN	NaN	NaN	NaN	NaN	NaN	NaN	NaN	NaN	NaN	NaN	NaN	NaN	NaN	NaN	NaN	NaN	NaN	NaN	NaN	NaN
-35	7.23777			-32.3077	7.5		4.77306	5.14883	5.7731	6.40103	6.7452	6.65545	NaN	NaN	NaN	NaN	NaN	NaN	NaN	NaN	NaN	NaN	NaN	NaN	NaN	NaN	NaN	NaN	NaN	NaN	NaN	NaN
-33	6.91628			-29.2308	10.5		4.54197	4.81769	5.33173	5.85532	6.08214	5.90152	5.50658	5.21675	NaN	NaN	NaN	NaN	NaN	NaN	NaN	NaN	NaN	NaN	NaN	NaN	NaN	NaN	NaN	NaN	NaN	NaN
-31	7.21329			-26.1538	13.5		4.51759	4.64625	4.97886	5.33658	5.42007	5.17391	4.87536	4.82876	5.11934	5.71215	NaN	NaN	NaN	NaN	NaN	NaN	NaN	NaN	NaN	NaN	NaN	NaN	NaN	NaN	NaN	NaN
-29	7.17937			-23.0769	16.5		4.74038	4.77559	4.93349	5.07813	4.95346	4.60458	4.41289	4.64741	5.2869	6.30754	7.86487	9.73137	NaN	NaN	NaN	NaN	NaN	NaN	NaN	NaN	NaN	NaN	NaN	NaN	NaN	NaN
-27	7.63346			-20	19.5		4.95586	5.06419	5.21629	5.23599	4.89371	4.38256	4.25061	4.75351	5.76427	7.2555	9.25503	11.0572	11.3139	9.52404	NaN	NaN	NaN	NaN	NaN	NaN	NaN	NaN	NaN	NaN	NaN	NaN
-25	7.9519			-16.9231	22.5		4.82827	5.12155	5.44707	5.54868	5.17344	4.60265	4.52544	5.23717	6.57261	8.47466	10.7058	12.1041	11.4054	8.86717	6.12633	NaN	NaN	NaN	NaN	NaN	NaN	NaN	NaN	NaN	NaN	NaN
-23	7.9389			-13.8462	25.5		4.30857	4.73428	5.25664	5.5927	5.45286	5.08888	5.18787	6.0822	7.65847	9.81835	12.0289	12.8315	11.2683	8.31521	5.88098	5.00209	5.45971	NaN	NaN	NaN	NaN	NaN	NaN	NaN	NaN	NaN
-21	8.60189			-10.7692	28.5		3.76969	4.19321	4.81432	5.40816	5.65402	5.66573	6.02091	7.09233	8.85753	11.1405	13.171	13.4111	11.2592	8.17784	6.12081	5.75532	6.52613	7.56153	8.35941	NaN	NaN	NaN	NaN	NaN	NaN	NaN
-19	9.16373			-7.69231	31.5		3.6428	4.00463	4.62741	5.38186	5.96229	6.33671	6.91885	8.10059	9.97803	12.3408	14.2535	14.2033	11.8347	8.74455	6.8223	6.6145	7.44993	8.4186	9.14899	9.89794	10.9278	NaN	NaN	NaN	NaN	NaN
-17	10.1279			-4.61538	34.5		3.99486	4.29496	4.83111	5.575	6.32236	7.00116	7.8493	9.12786	10.9965	13.4085	15.4502	15.5449	13.2894	10.104	7.80782	7.23157	7.91353	8.87399	9.68162	10.5674	11.6044	12.2444	11.9784	NaN	NaN	NaN
-15	10.6769			-1.53846	37.5		4.41403	4.66939	5.07455	5.70458	6.52996	7.51968	8.73859	10.1898	11.9559	14.2929	16.6505	17.2947	15.3146	11.8296	8.75934	7.42302	7.77604	8.77622	9.73166	10.6995	11.6086	11.9147	11.3215	10.0736	8.54012	NaN
-13	11.3257			1.53846	40.5		4.4157	4.67796	5.04104	5.65844	6.63329	7.93026	9.4486	10.9781	12.4913	14.4987	16.9811	18.2122	16.5956	12.8844	9.23501	7.32639	7.31549	8.14244	8.98893	9.81844	10.5376	10.6684	9.98283	8.68989	7.11045	NaN
-11	12.4037			4.61538	43.5		4.18065	4.47495	4.89789	5.64172	6.81167	8.24706	9.7163	10.9839	12.0486	13.5481	15.753	17.1246	15.8442	12.3731	8.84286	6.93799	6.71936	7.1082	7.4398	7.82213	8.27485	8.39474	7.86351	6.75214	5.37666	NaN
-9	15.4282			7.69231	46.5		4.3521	4.62395	5.04725	5.83359	7.03461	8.32765	9.3958	10.1584	10.8211	12.0183	13.9138	15.0769	13.9182	10.8731	7.82766	6.19372	5.8608	5.82703	5.66806	5.59497	5.6733	5.67201	5.34498	4.65559	3.82421	3.16035
-7	19.6154			10.7692	49.5		4.99113	5.22593	5.55562	6.18707	7.16709	8.13901	8.78182	9.20991	9.87047	11.2671	13.1684	14.1014	12.8229	9.91	7.07504	5.5033	5.01004	4.74408	4.41276	4.16704	3.99593	3.80375	3.57435	3.30234	3.02864	2.85373
-5	24.1344			13.8462	52.5		5.52285	5.7742	6.03882	6.48247	7.17251	7.86599	8.34885	8.85674	9.95268	11.9532	14.1639	14.9693	13.4146	10.2483	7.15746	5.31343	4.60297	4.28329	4.00749	3.78455	3.56097	3.30753	3.12149	3.03873	3.01154	3.02503
-3	22.2006			16.9231	55.5		5.71691	5.95935	6.18591	6.51918	7.03897	7.64802	8.25956	9.10955	10.7405	13.3774	16.0261	16.875	15.0797	11.4907	7.85725	5.51988	4.565	4.30328	4.20461	4.09022	3.90479	3.67441	3.50883	3.46688	3.52283	3.63808
-1	16.673			20	58.5		6.01891	6.09254	6.1956	6.44547	6.93405	7.64238	8.50302	9.64807	11.5593	14.5006	17.4084	18.3137	16.3573	12.4658	8.45841	5.79254	4.71171	4.56125	4.64305	4.61969	4.45437	4.25339	4.15204	4.24517	4.53261	4.91051
1	9.64351			23.0769	61.5		6.91674	6.73643	6.6531	6.82362	7.35563	8.21125	9.24462	10.4879	12.3855	15.2136	17.9027	18.5273	16.3795	12.5126	8.67817	6.17868	5.21316	5.14561	5.26635	5.23462	5.04993	4.86098	4.84426	5.16868	5.84319	6.63348
3	6.49718			26.1538	64.5		8.13579	7.8937	7.79964	8.03163	8.66535	9.59695	10.6623	11.8898	13.6531	16.1068	18.1644	18.1585	15.7715	12.2171	9.00954	7.0514	6.31742	6.19918	6.17202	6.05733	5.86966	5.68263	5.64188	5.99721	6.83009	7.85224
5	5.68036			29.2308	67.5		9.1496	8.92793	8.92129	9.33261	10.1618	11.2314	12.4321	13.7964	15.5076	17.5348	18.8755	18.2153	15.5853	12.3075	9.70745	8.31789	7.82053	7.61336	7.42328	7.24099	7.0334	6.75571	6.49664	6.57102	7.19395	8.14539
7	5.869			32.3077	70.5		10.0798	9.70506	9.52878	9.84952	10.7172	11.991	13.5963	15.443	17.43	19.3902	20.455	19.4435	16.4485	12.9577	10.442	9.31922	9.0316	8.93443	8.8701	8.80402	8.54288	7.99937	7.36164	7.05042	7.36676	8.15248
9	6.6091			35.3846	73.5		11.2499	10.6214	9.98699	9.8395	10.4622	11.7985	13.7197	16.0403	18.5751	21.1518	22.8617	22.1258	18.6408	14.2178	11.0136	9.68017	9.474	9.63758	9.98376	10.3058	10.1648	9.43427	8.50837	7.96397	8.0991	8.74509
11	7.06615			38.4615	76.5		12.398	11.7308	10.7194	10.0248	10.3229	11.5973	13.4937	15.8635	18.783	22.192	25.0169	25.133	21.511	15.9928	11.6043	9.63644	9.31486	9.67049	10.3665	11.0695	11.2516	10.7638	10.03	9.60277	9.70896	10.202
13	7.31609				79.5		13.1311	12.6826	11.7671	10.9028	10.9884	12.1122	13.6759	15.6777	18.6175	22.4358	25.8048	26.5138	23.2698	17.5026	12.366	9.72913	9.11844	9.4546	10.2053	11.0074	11.4595	11.4806	11.353	11.3692	11.6096	11.9924
15	7.24138				82.5		13.6085	13.341	12.6721	11.8987	11.8309	12.7387	13.9941	15.5905	18.3095	22.0441	25.2307	25.8564	22.9241	17.664	12.7678	9.99453	9.15663	9.31158	9.82398	10.4139	10.971	11.4884	11.9645	12.3873	12.7758	13.1429
17	7.60902				85.5		13.8613	13.6464	13.0113	12.151	11.7737	12.2995	13.3585	14.8275	17.3355	20.83	23.7423	24.1587	21.3696	16.6889	12.4184	9.88604	8.96601	8.92552	9.11005	9.35237	9.90686	10.8249	11.7241	12.3243	12.7168	13.0607
19	8.20769				88.5		13.8133	13.5372	12.7617	11.7284	11.1063	11.2926	12.0764	13.3367	15.5023	18.7058	21.6686	22.2971	19.756	15.4893	11.6537	9.27698	8.25577	8.02047	7.94521	7.91467	8.39075	9.49673	10.6084	11.2393	11.5477	11.8328
21	8.54212				91.5		13.4204	12.9846	12.0396	10.9576	10.3519	10.4696	11.0781	12.0626	13.7704	16.4761	19.3694	20.4298	18.3508	14.3654	10.6952	8.38217	7.35383	7.0521	6.85753	6.67076	6.93581	7.84025	8.87528	9.48946	9.74375	9.96888
23	8.47239				94.5		12.6455	11.9951	10.9536	9.98139	9.58263	9.82668	10.4137	11.2618	12.7213	15.0722	17.7334	18.9702	17.2709	13.3983	9.65219	7.41785	6.60603	6.44289	6.25677	5.9807	5.98569	6.48695	7.23824	7.79405	8.04721	8.21621
25	8.33547				97.5		NaN	NaN	9.66099	8.81435	8.64477	9.09331	9.7936	10.7121	12.2318	14.5811	17.1578	18.312	16.6063	12.6663	8.78776	6.6176	6.05683	6.09664	5.98776	5.68097	5.53069	5.78951	6.3232	6.74053	6.87242	6.86635
27	8.42912				100.5		NaN	NaN	8.35178	7.53873	7.54018	8.19567	9.08915	10.2336	12.0107	14.5225	16.9764	17.7024	15.6003	11.6072	7.93724	5.99069	5.56092	5.70908	5.7553	5.57011	5.43138	5.62534	6.01769	6.19135	6.0176	5.69913
29	8.66658				103.5		NaN	NaN	NaN	NaN	6.54312	7.38306	8.45441	9.83851	11.8611	14.418	16.4871	16.496	13.9083	10.0902	7.01402	5.54457	5.28623	5.5005	5.70387	5.71081	5.61525	5.67133	5.83001	5.71921	5.26091	4.71067
31	8.36813				106.5		NaN	NaN	NaN	NaN	NaN	6.87957	8.10576	9.73467	11.9652	14.393	15.8212	15.0071	12.0862	8.6935	6.38105	5.48097	5.48778	5.82918	6.13499	6.21554	6.03195	5.74355	5.50644	5.16413	4.61234	4.025
33	8.16545				109.5		NaN	NaN	NaN	NaN	NaN	NaN	NaN	10.225	12.7796	15.0147	15.6516	14.0014	10.8784	7.97731	6.34426	5.89145	6.10316	6.53894	6.87876	6.93643	6.61606	5.99341	5.36064	4.84801	4.36785	3.92346
35	8.00318				112.5		NaN	NaN	NaN	NaN	NaN	NaN	NaN	NaN	NaN	16.2732	15.958	13.5261	10.3282	7.91627	6.82434	6.64602	6.91409	7.35144	7.69912	7.74046	7.34108	6.57992	5.81386	5.29626	4.9873	4.80848
37	8.51088				115.5		NaN	NaN	NaN	NaN	NaN	NaN	NaN	NaN	NaN	NaN	NaN	12.9597	9.87625	8.03804	7.50484	7.60209	7.90972	8.35596	8.7533	8.80028	8.35794	7.63311	7.04019	6.75334	6.67942	6.74504
39	9.29204				118.5		NaN	NaN	NaN	NaN	NaN	NaN	NaN	NaN	NaN	NaN	NaN	NaN	9.27222	8.16193	8.2891	8.79231	9.31986	9.93814	10.4555	10.5016	10.0486	9.50299	9.25573	9.28297	9.4099	9.60023
					121.5		NaN	NaN	NaN	NaN	NaN	NaN	NaN	NaN	NaN	NaN	NaN	NaN	NaN	NaN	9.27526	10.2156	11.1353	12.1101	12.8397	12.9921	12.7327	12.517	12.5251	12.6004	12.6542	12.7463
					124.5		NaN	NaN	NaN	NaN	NaN	NaN	NaN	NaN	NaN	NaN	NaN	NaN	NaN	NaN	NaN	NaN	13.0981	14.4565	15.4337	15.9129	16.1981	16.4559	16.4883	16.1765	15.7382	15.4235
					127.5		NaN	NaN	NaN	NaN	NaN	NaN	NaN	NaN	NaN	NaN	NaN	NaN	NaN	NaN	NaN	NaN	NaN	NaN	17.916	18.853	19.8246	20.5337	20.4449	19.5313	18.3441	17.3873
					130.5		NaN	NaN	NaN	NaN	NaN	NaN	NaN	NaN	NaN	NaN	NaN	NaN	NaN	NaN	NaN	NaN	NaN	NaN	NaN	NaN	23.1047	24.016	23.7393	22.275	20.3158	18.5959
					133.5		NaN	NaN	NaN	NaN	NaN	NaN	NaN	NaN	NaN	NaN	NaN	NaN	NaN	NaN	NaN	NaN	NaN	NaN	NaN	NaN	NaN	NaN	NaN	NaN	NaN	NaN

## Sheet: Fig_2b
Inter-bat distance bins (m)	-39	-37	-35	-33	-31	-29	-27	-25	-23	-21	-19	-17	-15	-13	-11	-9	-7	-5	-3	-1	1	3	5	7	9	11	13	15	17	19	21	23	25	27	29	31	33	35	37	39
Mean z-score distance tuning for pyramidal neurons	-0.464392	-0.458412	-0.387426	-0.35292	-0.36466	-0.378196	-0.391001	-0.339607	-0.344761	-0.375751	-0.344185	-0.331787	-0.224571	-0.176594	-0.0704541	0.0277552	0.166095	0.322303	0.479888	0.682089	0.796429	0.751387	0.582655	0.398553	0.347969	0.294548	0.279732	0.198303	0.179802	0.157686	0.150077	0.0844407	0.0383988	-0.11012	-0.118738	-0.152685	-0.0966658	-0.134341	-0.167489	-0.153356
Mean z-score distance tuning for interneurons	-0.270232	-0.230651	-0.151416	-0.115672	0.000241442	0.126325	0.0977618	-0.006587	-0.0230641	0.0376161	0.0733633	0.000924189	0.0354048	0.10229	0.268462	0.337976	0.41812	0.533422	0.619363	0.5631	0.433591	0.313581	0.229885	0.0136596	-0.206562	-0.325079	-0.394143	-0.381286	-0.286637	-0.134276	-0.0773033	-0.0996111	-0.0570092	-0.0222534	-0.0393036	-0.237052	-0.30376	-0.316004	-0.263005	-0.264178
	1D tuning curves (z-score) for all significant 1D distance neurons (125 pyramidal neurons and 29 interneurons - sorted by peak distance)
pyramidal neuron 1	2.16557	1.10691	0.882228	0.82864	1.02553	0.713126	0.371657	0.35679	-0.222026	-0.666205	-0.18095	0.414205	0.335446	-0.301503	-0.917138	-0.863047	-1.03409	-1.20595	-1.32366	-1.1608	-1.10636	-0.881103	-0.986487	-1.03928	-1.25964	-1.25859	-1.25552	-1.00597	-0.504132	-0.374524	0.0164663	0.225032	0.625567	0.77554	0.950098	1.37224	1.00851	1.24926	1.254	1.87016
pyramidal neuron 2	-0.0652176	0.635171	1.45817	2.25439	2.80893	2.79607	2.33361	1.10324	0.293098	-0.580761	-0.875358	-0.200241	-0.0659172	0.347771	-0.0558848	-0.190209	-0.47492	-0.517971	-0.401194	-0.415461	-0.403829	-0.271332	0.000890301	-0.110174	0.0373558	-0.211681	-0.340658	-0.737462	-0.875358	-0.875358	-0.735226	-0.735226	-0.735226	-0.739628	-0.601731	-0.601731	-0.737462	-0.741727	-0.483771	-0.287978
pyramidal neuron 3	-0.000813835	0.121667	0.46775	0.920767	1.26491	1.47205	2.12105	1.904	1.73433	1.43004	1.48408	0.815573	0.390394	0.0792843	0.490172	0.313887	0.378987	0.208585	-0.101445	0.0519302	0.258061	0.138749	-0.515534	-1.26012	-1.39674	-1.38992	-1.30841	-1.22134	-1.12954	-0.791273	-0.225217	-0.21872	-0.342905	-0.713434	-0.4276	-0.522039	-0.708078	-1.06912	-1.33162	-1.37242
pyramidal neuron 4	0.132008	-0.265116	-1.05937	-0.677515	-0.677515	-0.677515	0.0107306	2.37546	3.34318	3.20709	0.842361	0.452975	-0.189502	-0.189502	-0.767839	-1.05937	-0.506096	0.0297542	0.554589	0.0013189	-0.260862	-0.223728	-0.223728	-0.204916	0.418562	1.02641	0.733925	-0.451522	-1.05937	-0.698343	-0.33139	-0.33139	-0.321653	-0.688606	-0.688606	-0.647601	-0.647601	-0.236782	-0.229049	0.186109
pyramidal neuron 5	0.0387882	0.446268	0.993939	1.1275	0.98726	0.764291	1.2286	1.59739	1.43477	1.4618	1.83654	1.63249	0.645168	-0.362119	-0.503372	-0.323677	-0.690981	-0.872982	-1.05268	-0.937128	-0.937128	-0.937128	-1.05268	-1.05268	-1.05268	-1.05268	-0.921764	-0.921764	-0.921764	-0.921582	-0.921582	-0.784199	-0.775265	-0.427255	-0.493678	0.182396	0.134925	0.636314	1.07712	1.69121
pyramidal neuron 6	0.0643225	-0.283883	-0.628877	-0.882934	-0.469284	0.386221	1.21996	1.04733	1.55842	1.93149	2.47325	1.77513	0.931498	1.05205	1.18142	0.776609	0.223822	-0.446885	-0.706599	-1.09987	-1.22702	-0.963317	-1.08394	-1.08394	-1.32266	-1.32266	-1.03583	-1.03929	-0.748232	-1.03506	-0.742725	-0.466723	0.149954	0.382306	0.363404	0.290854	0.172111	0.0202123	0.271798	0.317588
pyramidal neuron 7	-0.261595	0.0996067	0.640502	0.529197	-0.0893954	-0.128204	-0.531682	-0.0612401	0.542503	1.55618	2.09526	1.71179	2.30399	2.01682	1.55186	0.724116	0.410392	0.56313	0.256425	0.575365	0.513766	0.490194	-0.237378	-0.585908	-1.03377	-1.03377	-0.936829	-0.936829	-0.936829	-0.719848	-0.719848	-0.719848	-1.03377	-1.03377	-1.03377	-1.03377	-1.03377	-1.03377	-0.784957	-0.660551
pyramidal neuron 8	-0.509488	-0.509488	-0.509488	-0.509488	-0.509488	-0.509488	-0.509488	-0.509488	-0.509488	-0.509488	-0.509488	-0.0444388	2.6017	3.04205	2.86793	1.37076	1.91333	1.6224	0.473435	-0.509488	-0.509488	-0.509488	-0.509488	-0.509488	-0.509488	-0.509488	-0.352539	-0.352539	-0.352539	-0.352321	-0.192945	-0.192945	-0.350111	-0.509488	-0.509488	-0.331596	-0.331596	-0.331596	-0.308571	-0.208113
pyramidal neuron 9	-0.840093	-0.926356	-1.09888	-0.545999	-0.22804	0.70637	0.23111	0.446502	-0.487909	-0.490493	-0.871924	-0.198599	0.84184	1.99714	1.9508	1.58894	1.16746	1.40139	1.90602	1.93159	1.74279	0.69266	0.070566	-0.096875	-0.304994	-0.374091	-0.878758	-0.805492	-0.953522	-0.953522	-0.955006	-0.955319	-0.580684	-0.578213	-0.499687	-0.276712	-0.350966	-0.422416	-1.02003	-0.980597
pyramidal neuron 10	-0.749098	-0.749098	-0.749098	-0.749098	-0.447553	-0.447553	-0.447553	-0.749098	-0.459404	-0.459404	0.117465	0.114957	0.69945	2.11563	3.23395	2.64946	1.72641	0.320901	0.320901	-0.062823	-0.062823	0.723817	0.590374	1.45193	0.665292	0.112459	-0.749098	-0.749098	-0.749098	-0.749098	-0.45161	-0.156766	-0.156766	-0.454254	-0.749098	-0.749098	-0.749098	-0.749098	-0.749098	-0.749098
pyramidal neuron 11	-0.692302	-0.692302	-0.692302	-0.456247	-0.456247	-0.456247	-0.692302	-0.692302	-0.692302	-0.692302	-0.506291	0.0201571	1.80188	2.46446	3.08826	1.6387	1.57036	1.04015	0.862996	1.16781	0.705412	0.868915	0.467714	0.310077	-0.00843623	-0.692302	-0.692302	-0.692302	-0.508496	-0.323226	-0.323226	-0.507032	-0.692302	-0.692302	-0.692302	-0.692302	-0.692302	-0.692302	-0.692302	-0.692302
pyramidal neuron 12	-0.628942	-0.627566	-0.634413	-0.691174	-0.702793	-0.653146	-0.513645	-0.407247	-0.362291	-0.156269	0.119113	0.391596	0.72471	1.35838	2.51205	3.06016	2.9464	1.90868	1.05226	0.184279	-0.354711	-0.501904	-0.355404	-0.30477	-0.432081	-0.660376	-0.608942	-0.560847	-0.463916	-0.413903	-0.506991	-0.504701	-0.463359	-0.318358	-0.321767	-0.410795	-0.557372	-0.428141	-0.415293	-0.296513
pyramidal neuron 13	-1.27909	-1.29195	-1.4029	-1.14673	-1.16249	-1.27498	-1.55277	-0.606198	-0.186633	-0.27144	-0.539813	-0.885052	0.191202	0.153167	2.27348	2.06846	2.54666	1.20851	1.20091	0.684728	0.851923	0.444266	0.376998	-0.5073	-0.465092	-0.35984	0.145531	0.31444	0.590778	0.0174112	0.649448	0.426108	1.32668	0.124571	-0.471578	-0.775589	-0.125226	-0.102108	-0.460775	-0.727717
pyramidal neuron 14	1.53761	1.43803	0.427457	-0.0521801	-0.474394	0.131865	0.973444	1.11374	0.464524	-0.402758	-0.552635	-0.550034	-0.40245	-0.735435	0.265207	0.803933	1.93145	1.76683	1.8802	1.14019	0.982024	0.147374	-0.101068	-0.65048	-0.46008	-0.193043	0.192026	0.315532	0.444469	-0.0428214	-0.634655	-1.30647	-1.73169	-1.7298	-1.71808	-1.71808	-0.722527	-0.701893	-0.178603	-0.896726
pyramidal neuron 15	-1.09978	-1.20384	-1.01894	-0.828956	-0.448979	-0.106464	-0.113669	-0.312311	-0.503842	0.220053	1.11818	0.932588	1.28281	0.382557	1.11648	1.44452	2.66607	2.24584	1.62994	1.00131	0.329204	-0.139432	-0.911561	-0.556621	-0.876051	-0.876051	-0.155752	0.212718	0.571131	-0.504108	-0.681301	-1.03971	-1.03971	-1.41197	-1.41197	-0.543963	-0.324885	0.132987	0.178444	0.645034
pyramidal neuron 16	0.777307	1.31796	0.0260577	0.0260577	-0.752215	-0.359143	-0.359143	0.269584	-0.123488	0.896804	0.511813	0.835342	0.439684	0.384189	1.5521	2.36455	2.62827	1.69267	1.09676	0.236464	-0.319377	-0.875085	-0.875085	-0.875085	-1.16055	-1.16055	-1.16055	-0.841925	-0.841925	-0.841925	-1.16055	-1.16055	-1.16055	-1.16055	-0.395848	-0.395848	0.364249	0.00920825	0.444298	0.106578
pyramidal neuron 17	0.0256834	-0.283533	0.484112	-0.370115	-0.0615718	-1.05864	-0.957656	-0.627684	-0.771416	-0.567015	-1.01519	-1.46886	-1.5247	-1.00693	-0.255352	1.48074	1.77962	2.68305	2.34108	1.91096	1.41754	0.614565	-0.261392	-0.217218	-0.93272	0.00683823	0.564288	1.00449	-0.0661419	-0.686455	-0.459329	0.153869	-0.00630022	0.282769	0.0930498	0.00746997	-0.806169	-0.364207	-0.692818	-0.388705
pyramidal neuron 18	-1.25282	-1.01254	-0.904425	-0.228501	-0.21244	-0.142634	-0.462416	-0.222554	0.033933	0.212941	0.114232	0.137481	0.518483	0.754135	0.73311	0.983767	1.60292	2.59983	2.27284	2.18332	1.24948	0.739796	-0.127309	-0.101653	0.198551	0.411824	0.494714	0.206677	-0.349249	-0.952056	-1.14477	-1.09552	-1.03722	-0.984418	-1.01795	-1.18392	-1.25866	-0.968411	-0.531152	-0.257427
pyramidal neuron 19	-0.587847	-0.68759	-0.505788	-0.131755	0.0562838	-0.325002	-0.699035	-0.887074	-0.887074	-0.887074	-0.710153	-0.190087	-0.0197352	-0.0354799	0.216002	1.10913	2.27713	2.98882	2.79835	2.2238	1.3578	0.484793	0.225288	-0.391951	-0.391951	-0.887074	-0.544675	-0.370442	-0.193975	-0.353822	-0.528055	-0.156866	-0.339418	-0.339418	-0.887074	-0.887074	-0.458276	-0.23114	-0.00913319	-0.21336
pyramidal neuron 20	-0.784645	-0.712245	-0.984899	-1.32102	-1.31187	-0.790302	-0.693059	-0.958452	-0.892791	-0.123138	0.461071	0.138904	0.0248217	0.330228	0.837687	1.85694	2.35612	3.32387	2.23181	1.28742	-0.0329371	-0.368127	-0.6441	-0.630434	-0.612927	-0.187862	0.165354	0.311948	0.0650115	0.0265982	-0.123584	-0.518429	-0.779296	-0.648018	-0.163117	-0.198034	0.0341926	0.0248295	0.0622867	-0.0597999
pyramidal neuron 21	-0.1057	-0.383524	-0.351501	-0.0626346	-0.446346	-0.676772	-0.98905	-0.274554	-0.278901	-0.856892	-0.266237	0.307029	0.420525	-0.0683424	0.196976	1.23075	2.51611	3.11842	2.39233	1.36568	0.851245	0.486342	-0.208485	-1.25012	-1.17002	-0.592025	0.124788	0.450036	-0.370213	-1.02958	-0.875606	-0.875606	-0.0814674	-1.03991	0.13982	0.222865	0.613809	-0.305461	-1.04287	-0.834919
pyramidal neuron 22	-1.05002	-0.70407	-0.208257	0.0784324	-0.223245	-0.352089	-0.740178	-0.750064	-1.02918	-0.858466	-0.52079	-0.096517	-0.099176	-0.173909	-0.0503314	0.931252	2.05759	3.38674	3.13618	2.02144	0.515294	0.174266	0.259723	-0.0191733	-0.577218	-0.660261	-0.56763	-0.297908	-0.111364	-0.104787	0.0250787	-0.324451	-0.402189	-0.801777	-0.282943	-0.0346914	0.0815681	-0.518024	-0.614213	-0.494649
pyramidal neuron 23	-0.836851	-0.836851	-0.836851	-0.836851	-0.836851	-0.587021	-0.587021	-0.393255	-0.643085	-0.477373	-0.671139	-0.671139	-0.197676	1.03274	1.64987	2.53442	2.50809	2.59404	1.49217	0.569334	-0.133758	-0.555614	-0.836851	-0.836851	-0.836851	-0.836851	-0.685416	-0.532569	0.102482	0.109809	0.112711	-0.0638013	0.324286	0.350148	0.99347	0.641152	0.650303	-0.451558	-0.646089	-0.836851
pyramidal neuron 24	-0.459556	-0.596513	-0.119439	0.232048	0.737958	0.0210373	0.161472	-0.0631529	-0.300705	-0.305225	-0.251993	0.17471	-0.355245	-0.0350493	-0.200578	0.307674	1.00273	1.69197	2.47963	2.15549	2.27123	1.46722	1.05886	0.333903	0.637474	0.143899	-0.0269443	-0.609643	-0.378524	-0.496201	-0.398715	-0.562649	-0.772912	-0.904285	-1.34248	-1.39243	-1.56107	-1.50045	-1.21457	-1.02898
pyramidal neuron 25	-1.06381	-0.861376	-0.680774	-0.550501	-0.340668	-0.219775	0.0277958	-0.0220922	0.0567034	0.0591962	0.0988735	0.180688	-0.0400069	0.807753	1.117	1.34761	1.99957	2.50483	3.23834	1.7918	1.04636	0.187091	0.110362	-0.258416	-0.320392	-0.598696	-0.51474	-0.763197	-0.760705	-0.839981	-0.626215	-0.493455	-0.573608	-0.787374	-0.868781	-0.683096	-0.592229	-0.630775	-0.765345	-0.717961
pyramidal neuron 26	1.67037	1.30795	1.33982	0.946021	1.03865	0.539461	0.408933	-0.202327	-0.204764	-0.679774	0.0730208	0.0596402	0.345405	0.0521165	-0.136634	-0.0582979	0.656033	2.39037	2.57775	1.96393	0.309722	-0.341377	-0.713653	-0.599185	-0.498042	-0.781242	-0.972159	-0.969979	-0.680354	-0.775813	-0.867352	-1.05284	-1.05284	-1.15501	-1.25915	-0.923249	-0.923249	-0.552505	-0.363592	0.0841865
pyramidal neuron 27	-0.262715	-0.556389	0.0267028	-0.275302	-0.275302	-0.00236573	-0.140872	0.00704512	-0.848983	-0.836795	-0.984712	-0.278864	0.102156	0.360891	0.159536	0.577428	0.882185	1.66173	2.20878	3.56117	2.383	0.987641	-0.928232	-0.66724	-0.776867	-0.64624	-0.0486115	0.510185	0.518293	-0.446205	-0.590225	-0.177819	0.106516	-0.308261	-0.859402	-0.798386	-0.798386	-0.798386	-0.927429	-0.819274
pyramidal neuron 28	-0.777247	-1.00135	-1.87723	-0.874584	-0.577834	-0.00217827	-0.711434	-0.160822	0.64081	0.34742	0.21864	-1.2155	-0.215804	-0.870338	-0.64511	0.00295071	0.0715276	1.18821	1.18741	2.84933	2.07818	0.97737	-0.326703	1.19929	1.48022	1.50529	-0.848197	-0.460648	-0.694189	0.14031	0.251695	0.581961	0.384677	-0.0482298	0.000793394	-0.143183	-1.0363	-1.67406	-0.925791	-0.019348
pyramidal neuron 29	-0.457065	-0.823596	-1.13534	-1.2072	-1.03235	-0.772362	-0.822707	-0.472531	-1.2959	-1.21429	-1.10346	-0.251067	0.228842	-0.200075	0.268348	0.116184	1.20524	2.00737	2.30637	2.3289	1.70971	1.55139	0.90391	0.858699	0.551345	-0.12107	-1.26707	-1.35204	-0.441919	0.109148	0.0262759	-0.511022	-0.0571526	0.201059	0.601127	0.0588568	0.348143	-0.266149	-0.0713916	-0.505171
pyramidal neuron 30	0.232315	0.399285	0.211907	-0.217585	-1.04481	-1.1649	-1.47885	-1.42745	-1.31696	-1.20806	-0.932261	-1.09968	-0.838619	-0.829454	-0.625873	-0.187108	0.614626	1.30874	1.61171	2.24841	2.22685	1.91742	0.833558	0.990329	0.723651	0.118698	-0.640463	-0.132387	0.319994	-0.0623503	-0.649658	-0.173013	0.541163	0.0360889	-0.509046	-1.02051	-0.470536	0.0167567	0.58571	1.09236
pyramidal neuron 31	1.1127	0.947991	0.492654	0.0357189	-0.500739	-0.62022	-1.01747	-0.862488	-0.863606	-0.374576	0.00690326	0.506609	0.107424	0.075001	0.269553	1.09174	1.43346	1.75513	1.75206	2.22735	1.94269	1.6901	0.387978	-0.205198	-0.805146	-0.973581	-1.35547	-1.06983	-0.725676	-0.197261	-0.137403	-0.0589611	-0.104445	-0.016506	-0.364437	-0.699909	-1.30819	-1.27026	-1.23207	-1.0716
pyramidal neuron 32	-0.872394	-0.783372	-0.693054	-0.817779	-0.917895	-0.872759	-0.706922	-0.653784	-0.500304	-0.178016	0.00459122	-0.104609	-0.120292	-0.118748	0.188471	0.297174	0.666483	1.64248	2.54077	3.28277	2.72092	1.69692	0.394325	-0.281239	-0.32045	-0.208903	-0.212271	-0.396448	-0.302178	-0.17948	-0.262084	-0.267607	-0.34503	-0.335925	-0.501693	-0.695149	-0.771847	-0.54257	-0.352339	-0.119766
pyramidal neuron 33	-1.33188	-1.46473	0.0865201	1.36498	1.48836	0.0456112	-0.483605	-0.361866	0.389987	-0.120485	0.64606	-0.49008	0.37482	-0.523528	-0.395743	-0.660619	0.0509565	2.06717	2.2445	2.51953	1.2991	0.977516	0.839447	0.400341	0.692158	0.219144	-0.0211128	-0.649527	-1.02505	-1.02097	-1.26323	-1.39011	-0.999004	-0.724627	-0.439145	-0.794214	-0.657004	-0.388098	-0.229906	-0.271672
pyramidal neuron 34	0.156586	-0.0278279	0.134545	-0.395061	-0.327847	-0.440047	0.0895594	0.668533	0.93805	1.13868	0.810013	0.639668	0.394904	0.173166	0.0280461	0.351278	1.21382	1.91105	1.72283	2.09941	1.89698	1.74763	0.567009	-0.202564	-0.532569	-0.86626	-0.791223	-0.932356	-0.857174	-1.00102	-0.922995	-1.06884	-0.985084	-1.06311	-0.886571	-0.970326	-0.970326	-1.14686	-1.14686	-1.14686
pyramidal neuron 35	0.546011	0.00519359	0.00519359	-1.07644	-1.07644	-1.07644	-0.583558	-0.0868457	0.408904	-0.0839801	-0.580692	-0.600079	-0.129846	0.338664	0.324882	-0.145351	-0.168205	1.05215	2.69457	3.07946	1.82358	1.49975	1.11642	0.689364	0.287643	0.31768	0.31768	-0.12635	-0.603601	-0.603601	-1.07644	-1.07644	-1.07644	-1.07644	-0.55332	-0.0102054	-0.0102054	-0.533328	-1.07644	-1.07644
pyramidal neuron 36	-0.708371	-0.799183	-0.231604	-0.472311	-0.266164	-0.783314	-0.783866	-0.927842	-0.59953	0.0090912	0.193071	0.116712	-0.304735	0.314685	-0.0195418	0.286644	0.239926	1.43066	1.88582	2.79842	2.7012	2.46499	1.12013	0.10126	0.322162	0.118474	0.0483324	-0.757238	-0.811844	-0.942089	-0.918321	-0.890879	-0.664301	-0.730703	-0.876719	-0.795445	-0.195755	-0.0307261	-0.0857761	-0.55532
pyramidal neuron 37	-0.771773	-0.995227	-1.00211	-0.937018	-0.685715	-0.187316	-0.0993285	-0.266864	-0.939711	-0.942033	-0.624608	-0.394781	-0.417684	-0.348909	-0.0416286	0.615729	1.37124	1.48171	2.54467	2.66173	2.87302	1.57315	0.753984	0.0427945	-0.531611	-0.665872	-0.582374	-0.415204	-0.31197	-0.117471	-0.0104928	-0.156548	-0.320395	-0.483143	-0.739417	-0.345539	-0.613595	-0.205162	-0.194237	0.429712
pyramidal neuron 38	-0.8373	-0.679502	-0.364781	-0.705054	-0.730457	-0.742113	-0.742113	-1.04464	-0.74477	-0.440632	-0.138101	-0.442192	-0.74633	-0.754619	-0.75617	-0.75617	-0.774589	-0.549583	1.21674	2.7203	3.24899	1.48267	-0.00935944	-0.469847	0.422045	0.430453	0.137757	0.131627	0.432524	0.134712	0.150197	0.76794	2.00865	1.1074	0.54022	-0.700486	-0.354039	-1.00126	-0.240918	-0.207193
pyramidal neuron 39	-0.373361	-0.432896	-0.451176	-0.451176	-0.451176	-0.551966	-0.551966	-0.369877	-0.369877	-0.369877	-0.551966	-0.551966	-0.551966	-0.551966	-0.469427	-0.147804	0.248437	1.24899	2.69146	3.06222	3.07167	1.78518	1.26103	0.168493	-0.226094	-0.38456	-0.299063	-0.382081	-0.466469	-0.551966	-0.0550137	-0.0550137	-0.0550137	-0.551966	-0.551966	-0.551966	-0.551966	-0.551966	-0.551966	-0.551966
pyramidal neuron 40	-0.70597	-0.70597	-0.70597	-0.70597	-0.36654	-0.36654	-0.36654	-0.70597	-0.70597	-0.70597	-0.70597	-0.70597	-0.70597	-0.415699	-0.415699	-0.131951	-0.142559	0.130453	1.7414	2.81509	3.36826	1.75447	1.54381	1.00757	1.31259	0.4677	0.177762	-0.408168	-0.70597	-0.70597	-0.355226	-0.355226	-0.355226	-0.313224	-0.313224	-0.313224	-0.70597	-0.250129	-0.250129	-0.0222086
pyramidal neuron 41	-0.367911	-0.689911	-0.756048	-0.946851	-0.727572	-0.824728	-0.71228	-0.703084	-0.676189	-0.616132	-0.556003	-0.496995	-0.599446	-0.377896	0.116955	0.923394	1.59232	1.84699	2.19604	2.21559	2.71538	1.78905	1.19861	0.229617	0.230793	-0.407235	-0.71953	-0.938966	-0.750681	-0.485127	-0.675341	-0.602638	-0.600793	-0.428637	-0.373673	-0.391803	-0.030251	0.333908	0.125941	-0.0588665
pyramidal neuron 42	-1.0737	-0.82656	-0.0870522	0.773526	0.634152	0.218893	0.501815	0.907844	0.94539	0.828798	0.485229	0.345382	0.188124	1.04056	1.21916	1.01526	0.780281	1.01703	1.15472	1.74062	1.93889	1.70062	0.288932	-0.519579	-0.783758	-0.390727	-0.392226	-0.590256	-1.08063	-0.94897	-0.619696	-0.504676	-0.932788	-1.36502	-1.48004	-1.22163	-1.22163	-1.08008	-1.33849	-1.26772
pyramidal neuron 43	-0.69944	-0.623826	-0.270146	-0.293061	-0.294133	0.0286138	-0.33368	-0.519789	-1.19622	-1.03319	-1.19915	-1.19915	-1.21245	-0.730424	-0.0938953	0.0632677	0.202433	0.619149	1.91126	2.45305	2.72983	0.960973	1.04204	0.493739	0.960882	0.516886	0.0583061	-0.408837	-0.884392	-0.0491138	0.946657	1.65334	0.850769	-0.145001	-1.17618	-0.983097	-0.414434	-0.218476	-0.57045	-0.942656
pyramidal neuron 44	-1.08673	-0.908568	-0.575706	0.0616032	0.367329	0.0344671	-0.0123409	-0.209609	0.0759608	-0.51454	-0.526106	-0.811676	-0.811676	-0.408619	-0.146886	0.11268	0.0567095	0.26367	0.672192	1.84846	3.32235	3.02402	1.35308	-0.589504	-0.301637	-0.0318572	0.231193	-0.157977	-0.421221	0.415926	0.703421	0.986385	0.167153	-0.240052	-0.657015	-0.937979	-1.08673	-1.08673	-1.08673	-1.08673
pyramidal neuron 45	-0.855084	-0.734474	-0.734474	-0.734474	-0.744421	-0.744421	-0.744421	-0.855084	-0.855084	-0.747741	-0.64276	-0.327045	0.0683893	0.357328	0.433734	0.213438	0.467278	0.427824	0.903058	2.28783	3.10782	3.00492	1.45701	0.481763	-0.0734307	0.137693	0.145231	0.455511	-0.240231	-0.338638	-0.538578	-0.538578	-0.645122	-0.855084	-0.855084	-0.855084	-0.855084	0.0394411	0.0394411	0.486704
pyramidal neuron 46	-1.07411	-0.951122	-0.78536	-0.668512	-0.570006	-0.301059	-0.574338	-0.488623	-0.147041	-0.079999	0.0136646	-0.731284	-0.913495	-1.04066	-0.656962	-0.295458	-0.409323	-0.117101	1.54804	2.19428	2.21835	1.00271	0.928843	1.37226	1.73365	1.35181	1.69429	1.10095	0.790983	0.198123	-0.286444	-0.489878	-1.35596	-1.54699	-0.928532	-0.209679	-0.25125	-0.188564	-0.767198	-0.318992
pyramidal neuron 47	-1.47483	-1.36505	-1.20795	-1.09877	-1.1584	-1.31771	-1.48337	-1.43874	-1.04305	-0.854863	-0.910362	-0.92779	-0.64664	-0.4624	-0.0112974	-0.000578875	0.728862	1.09655	1.95003	1.86231	2.06576	1.65835	1.43883	0.734004	0.172715	0.268752	-0.0486663	0.344052	0.109971	0.709819	0.148619	0.0932969	-0.27383	0.0113323	0.143396	0.0691098	0.344097	0.28924	0.751002	0.734193
pyramidal neuron 48	0.00535402	0.11647	0.193312	-0.258992	-0.355502	-0.186702	-0.125442	-0.3013	-0.28535	-0.395173	-0.205953	-0.213051	-0.152129	-0.123012	-0.116363	0.474062	0.528481	1.54505	1.91323	2.92874	3.1581	2.09708	0.635417	-0.480626	-0.622297	-0.640443	-0.851811	-0.855898	-0.931057	-1.07128	-0.710137	-0.38484	-0.150921	-0.282603	-0.226892	-0.34865	-0.604267	-0.671769	-1.00478	-1.03806
pyramidal neuron 49	-1.22349	-1.11358	-0.785646	-0.900612	-0.860908	-1.0157	-0.973217	-1.16873	-1.1333	-1.27933	-0.807272	-0.462622	-0.246426	-0.337362	-0.285576	0.311925	0.483643	0.746367	1.18565	1.55746	1.87418	1.55792	1.79161	1.63336	1.83006	1.19418	1.05928	0.830466	0.646059	0.212717	-0.604384	-0.636973	-0.700163	-0.607841	-0.638644	-0.803166	-0.481544	-0.307058	0.183795	0.274869
pyramidal neuron 50	-1.06555	-1.06555	-1.06555	-0.46328	-0.46328	0.462068	0.804266	1.11024	0.490862	-0.453605	-0.759577	-1.06555	-1.06555	-1.06555	-0.124969	0.103821	0.760606	0.25168	1.92229	2.55317	3.25864	1.58666	0.298994	-0.838125	-0.807288	-0.807288	-0.807288	-0.515462	0.0287305	0.301802	0.297859	0.297859	0.296884	0.0404247	-0.183655	-0.124503	-0.414188	-0.404487	-0.735735	-0.570828
pyramidal neuron 51	-0.156837	0.182429	1.34485	1.24316	0.729235	-0.617881	-0.576663	-0.23036	0.0634766	0.0609259	0.175953	0.113459	0.356372	-0.115224	-0.295411	-0.440085	-0.0697355	0.113573	0.539589	1.25177	2.40989	3.03356	2.22707	1.00742	-0.255026	-0.646388	-0.820094	-0.701733	-0.522379	-0.699146	-0.874035	-0.991861	-0.991861	-1.11288	-1.16027	-1.16027	-0.979155	-0.865586	-0.365836	-0.204022
pyramidal neuron 52	-0.767287	-0.767287	-0.767287	-0.612575	-0.612575	-0.612575	-0.767287	-0.767287	-0.767287	-0.620072	-0.620072	-0.0363519	0.107023	0.107023	-0.333885	-0.624476	-0.624476	-0.380953	-0.258766	1.3886	2.6083	3.39633	2.15322	0.684419	-0.225798	-0.630047	-0.767287	-0.767287	-0.616075	-0.459916	0.00102114	1.25853	1.44424	0.983304	-0.249532	-0.235893	-0.235893	-0.00547982	-0.152778	0.154476
pyramidal neuron 53	-0.167524	-0.445643	-0.724677	-1.00188	-1.00188	-1.00188	-1.00188	-1.00188	-1.00188	-1.00188	-0.219036	-0.219036	0.044351	-0.738494	-0.738494	-0.244742	-0.244742	-0.244742	-0.346476	1.11484	3.08105	3.12056	2.38601	0.66486	0.218619	-0.0151613	0.527482	0.278813	0.0500365	-0.737671	-0.199153	-0.18886	1.04993	0.511411	0.558379	-0.356473	-0.356473	-0.30218	-0.24181	0.138226
pyramidal neuron 54	0.490033	0.341294	-0.442309	-0.442309	-0.685371	-0.685371	-0.25853	-0.25853	-0.0451101	-0.471951	-0.471951	-0.259828	-0.259828	-0.259828	-0.685371	-0.496687	-0.312471	-0.312471	-0.337217	2.46741	3.46506	3.48108	0.492234	-0.121846	-0.301799	-0.301799	-0.685371	-0.685371	-0.685371	-0.685371	-0.685371	0.394905	0.640525	0.640525	0.323906	0.0782857	0.0782857	-0.685371	-0.685371	-0.685371
pyramidal neuron 55	-0.293006	-0.572467	-1.06567	-1.26663	-1.26598	-0.658842	-0.255037	-0.188384	-0.730225	-1.00942	-1.02187	-0.618413	-0.579338	-0.593923	-0.579936	-0.214203	0.376336	0.372376	0.579082	0.93428	1.8463	2.28638	1.88129	2.1242	1.83283	1.4646	0.408528	-0.22762	0.134763	0.0260144	0.383046	0.687031	0.634715	0.231866	-0.437768	-0.715823	-0.711903	-0.916522	-1.05504	-1.22561
pyramidal neuron 56	-0.972692	-1.01097	-0.739217	-0.689861	-0.633467	-0.709795	-0.503198	-0.569965	-0.846498	-1.12068	-1.06336	-1.01028	-0.960475	-0.774351	-0.778178	-0.607836	-0.468637	0.253384	0.673964	1.68018	2.0832	2.37131	1.8762	1.74594	1.75948	1.60925	0.937594	0.317317	0.0340611	-0.198618	-0.445862	-0.483795	-0.409447	-0.260057	-0.382468	-0.217226	-0.124018	0.456047	0.0394585	0.143565
pyramidal neuron 57	-0.590379	0.08986	0.400956	0.745468	0.755312	0.429011	0.427398	-0.611186	-0.953288	-1.63588	-1.32534	-0.433911	0.396161	0.906284	0.286861	-0.543211	-1.11088	-0.654488	-0.21531	0.64485	1.13249	2.768	2.75113	1.81125	0.0170106	-0.794971	-0.485266	-0.76571	0.253676	0.686888	0.686888	-0.616799	-1.28379	-1.28379	-0.581316	-0.582171	-0.582171	-0.550078	-0.163001	0.573437
pyramidal neuron 58	-1.91732	-1.75419	-1.55209	-0.831797	-0.746781	-0.758591	-0.559315	-0.762756	-0.662557	-0.863108	-0.557492	-0.762895	-0.77045	-0.682272	0.421153	-0.0971814	0.523793	0.629693	1.54443	1.80019	1.72008	2.03465	2.01971	1.38665	0.767477	0.907121	0.510847	0.206176	-0.687615	-0.584226	-0.372589	0.150768	0.583688	-0.0238139	-0.386646	-0.877874	0.306476	0.149753	0.573306	-0.0244058
pyramidal neuron 59	0.320294	0.298844	0.341265	-0.208566	-0.635308	-0.306906	0.189714	0.634074	0.461051	-0.0129615	-0.381144	-0.510327	-0.705909	-0.877106	-1.02353	-0.895826	-0.521854	-0.284221	0.24224	1.25314	1.70315	2.07958	2.07754	1.85641	1.78978	1.35225	1.19594	0.660006	-0.120799	-0.24404	-0.693316	-0.943111	-1.41577	-1.34929	-1.11641	-0.974117	-0.897133	-0.887111	-0.721675	-0.728839
pyramidal neuron 60	-1.41098	-1.44724	-1.17742	-0.981263	-0.92347	-1.02066	-1.29829	-0.827202	-0.730818	-0.506024	-0.586137	-0.200119	0.0639429	0.184348	0.433377	0.565379	0.33481	-0.147589	-0.240941	0.668545	1.78694	2.93725	2.84751	2.00575	1.16334	0.0937841	0.0146358	-0.314699	0.0810052	0.139592	0.172436	-0.00271417	-0.352997	-0.275896	-0.253475	-0.0900333	-0.0176478	-0.256338	-0.0705954	-0.36009
pyramidal neuron 61	-0.567836	-0.800822	-0.901805	-0.471612	-0.13445	0.100782	-0.629022	-0.748333	-0.698551	-0.484818	-0.653312	-0.592342	-0.316821	0.243131	1.17371	1.63467	1.82501	0.909692	0.174218	0.633461	1.71036	2.298	2.1433	1.63637	1.33163	0.0433162	-0.759584	-1.20425	-0.904032	-0.438626	-0.342696	-0.0492181	-0.736012	-0.510817	-0.303025	-0.112383	-0.0513961	-0.750428	-1.02995	-1.6655
pyramidal neuron 62	-0.428082	-0.385198	-0.385198	-0.480623	-0.30652	-0.221013	-0.221013	-0.485712	-0.571219	-0.571219	-0.571219	-0.571219	-0.571219	-0.571219	-0.571219	-0.418252	0.186024	0.903958	0.959487	1.20274	2.65396	3.59271	2.97874	0.890334	-0.175526	-0.245426	-0.245852	-0.246713	-0.169418	-0.249736	-0.330266	-0.488948	-0.404858	-0.404858	-0.48713	-0.482212	-0.482212	-0.482212	-0.571219	-0.571219
pyramidal neuron 63	-1.06334	-1.06334	-0.758442	-0.657164	-0.657164	-0.864349	-0.965628	-0.389043	-0.00146086	0.0944782	-0.385691	-0.688141	-0.604895	-0.526955	-0.282226	-0.210398	-0.30168	-0.333632	0.0259455	1.3185	2.50536	2.98249	2.89335	1.75205	1.1035	-0.00324681	-0.444421	-0.152233	0.337397	0.62333	-0.108036	-0.584573	-0.390019	-0.193611	-0.076131	-0.0319781	-0.228386	-0.42176	-0.712053	-0.536411
pyramidal neuron 64	-1.32952	-1.24883	-0.849933	-0.36857	-0.059281	0.0383122	-0.251335	-0.476969	-0.810851	-0.719572	-0.404737	-0.149527	-0.00312296	0.0581787	0.367684	0.821152	1.3102	1.53116	1.90831	2.01581	2.21638	2.2862	1.84002	1.0367	-0.0102194	-0.665996	-0.588531	-0.807544	-0.37466	-0.601147	-0.259394	-0.548212	-0.205255	-0.392258	-0.195793	-0.697574	-0.705062	-0.938466	-0.829204	-0.938535
pyramidal neuron 65	0.493807	0.371567	0.371567	-0.241605	-0.485513	0.219236	-0.0201647	-0.0216558	-0.726405	-0.264192	0.443194	1.13821	1.01856	0.656115	-0.0388997	-0.385256	-0.735652	-0.735652	-0.526272	-0.218093	1.52004	2.85709	3.1163	1.94482	0.516258	0.0685402	-0.383702	-0.385283	-0.270085	-0.26914	-0.498593	-0.845143	-0.960501	-0.960501	-0.960501	-0.960501	-0.960501	-0.960501	-0.960501	-0.960501
pyramidal neuron 66	-0.275762	-0.286296	-0.00755484	-0.242098	-0.378137	-1.01807	-0.403318	-0.290079	-0.235453	-0.626477	-0.538494	-0.0821215	-0.109567	0.370405	0.453105	0.493947	-0.0283229	-0.192548	0.200341	0.638988	1.7135	2.59877	2.90989	2.10265	1.44717	0.971451	0.552179	-0.0406568	-0.186316	-0.16049	-0.285363	-0.67803	-0.77229	-1.02124	-1.21616	-1.2772	-1.21706	-0.935824	-0.983981	-0.963475
pyramidal neuron 67	-0.270822	-0.413258	-0.421926	-0.438262	-0.0417404	0.0927241	-0.171519	-0.436938	-0.176533	0.079178	0.0668732	-0.460902	-0.475888	-0.482472	-0.23804	-0.491674	-0.375557	-0.381316	-0.386439	-0.277634	1.17656	2.76657	3.53739	2.59698	1.63684	0.765644	0.405045	0.0603876	-0.312255	-0.15488	-0.556524	-0.556524	-0.818148	-0.672736	-0.672736	-0.960348	-0.799296	-0.63878	-0.477696	-0.623361
pyramidal neuron 68	-0.200775	-0.440004	-0.358362	-0.592476	-0.595754	-0.172124	-0.496135	0.0973218	-0.490937	-0.490937	-1.0906	-1.0906	-1.0906	-0.767013	-0.372222	0.0883662	-0.307064	-0.314584	-0.71384	-0.0235662	0.736406	2.15491	2.72706	2.17781	1.90381	1.58862	1.48055	0.91452	0.471081	0.347497	0.515084	0.0853582	0.0224795	-0.55859	-0.554758	-0.858217	-1.08454	-1.16244	-0.826382	-0.658351
pyramidal neuron 69	-0.131762	-0.304708	-0.308963	-0.53783	-0.314726	-0.427495	-0.427495	-0.650599	-0.650599	-0.425061	-0.425061	-0.31922	-0.544758	-0.544758	-0.650599	-0.554589	-0.0847172	0.18652	0.346099	0.38048	1.99914	2.95421	3.39832	2.27414	1.45234	0.602739	-0.162978	-0.551837	-0.249156	-0.249156	-0.249156	-0.650599	-0.531324	-0.41474	-0.41474	-0.534015	-0.650599	-0.650599	-0.52298	-0.45917
pyramidal neuron 70	-1.15121	-0.973994	-0.71741	-0.802917	-0.727214	-0.818088	-0.738041	-0.668464	-0.511165	-0.599671	-0.850725	-1.01853	-1.01988	-1.02445	-0.802676	-0.0775691	0.630943	0.457055	0.303662	-0.0970751	1.71442	2.73965	3.04336	1.94	1.02661	0.798451	0.197644	-0.174561	-0.173264	0.0745146	0.253711	0.459513	0.0670405	0.0176361	0.138452	0.494323	0.500023	-0.27833	-0.620157	-1.01162
pyramidal neuron 71	-1.36646	-1.15025	-1.36915	-1.06588	-0.516048	0.470615	1.01719	0.665903	0.271431	-0.00996066	-0.200601	-0.140097	-0.00358422	0.435514	0.282886	0.179836	0.384675	0.854997	1.26752	1.23677	1.35051	1.96317	2.32689	2.13047	0.990297	-0.131231	-1.13215	-1.25055	-1.09401	-0.829282	-0.78472	-0.88867	-0.711865	-0.473709	0.198888	0.117783	-0.123053	-0.99195	-0.903265	-1.00887
pyramidal neuron 72	-0.402037	-0.736014	-0.934368	-0.837838	-0.930857	-1.21727	-1.59335	-1.24246	-0.748401	-0.667082	-0.628891	-1.05677	-0.982455	-0.99149	-0.773284	-0.481311	-0.18513	0.304036	1.10498	1.54449	2.04804	1.83505	2.38908	1.64481	0.845862	-0.267615	-0.327886	-0.394464	-0.440649	-0.40779	0.608545	0.534865	0.40485	-0.21941	0.0923141	-0.0981142	0.329582	0.680108	1.13661	1.06172
pyramidal neuron 73	-1.3016	-1.08629	-0.728186	-0.404903	-0.367615	-0.317042	-0.554203	-0.262364	-0.137358	0.0682979	-0.0229635	-0.272693	-0.217786	-0.523441	-0.301578	-0.392179	-0.129009	-0.112191	0.122836	0.907542	1.56975	2.44545	2.53559	2.28308	1.65118	1.26193	1.20951	0.877327	0.283632	-0.306913	-0.836116	-0.984241	-1.15855	-0.85863	-0.81949	-0.692753	-0.4988	-0.458335	-0.601573	-0.86933
pyramidal neuron 74	-1.19107	-0.642177	-0.239187	0.0386124	-0.644108	-1.18834	-1.46927	-1.4769	-1.06303	-1.18892	-0.643446	0.167206	0.277838	0.68042	-0.153829	0.203914	-1.01502	-0.394129	-0.105385	1.65766	1.76577	1.92502	1.44599	2.0636	1.66651	1.06279	1.055	-0.0186828	-0.0186828	-0.960327	-0.689454	-1.36974	-0.509381	0.288597	1.1125	0.0323579	-0.437289	0.30815	-0.259517	-0.0740492
pyramidal neuron 75	-1.3702	-1.15642	-0.773304	-0.624554	-0.113048	-0.155653	-0.219724	-0.972052	-1.22078	-1.17322	-1.03665	-0.992862	-1.08855	-0.871582	-0.875507	-0.75429	-0.511213	-0.0425053	0.722867	0.625727	0.52159	0.920595	1.17625	2.1437	1.76181	1.96538	0.735935	0.370255	0.0799429	0.928008	1.12849	1.74641	1.20778	0.899704	0.0185273	-0.125702	-0.511593	-0.626178	-0.87715	-0.860229
pyramidal neuron 76	-0.200306	-0.354416	-0.664315	-0.593823	-0.671291	-0.678389	-0.290026	-0.295282	-0.184868	-0.651948	-0.525135	-0.849464	-0.852688	-1.04524	-0.983801	-0.985907	-0.688802	-0.281714	-0.34239	-0.192409	0.197984	1.66389	2.75241	3.03218	1.87659	1.33781	0.78524	0.80495	0.275221	-0.173897	-0.503924	-0.971012	-0.888662	-0.815323	-0.426438	-0.101358	0.147706	0.91587	0.541027	0.881948
pyramidal neuron 77	0.180716	0.0119059	-0.362909	-0.444812	-0.387929	-0.181781	-0.0792359	-0.072775	-0.196519	-0.556593	-0.785114	-0.851162	-0.702094	-0.768207	-0.682129	-0.601194	-0.486187	-0.352562	-0.540122	-0.16716	0.358246	1.54037	2.3239	2.62874	2.58435	2.16895	1.82401	0.870215	0.0198263	-0.474171	-0.459076	-0.380294	-0.500989	-0.695757	-0.420731	-0.445148	-0.509901	-0.807614	-0.831961	-0.767106
pyramidal neuron 78	1.72283	1.05558	0.468631	0.00301954	-0.146668	-0.409689	-0.307249	-0.0309741	0.483075	0.366346	-0.00244399	-0.443537	-0.41655	-0.250938	-0.088469	-0.316429	-0.442873	-1.01742	-1.27323	-1.33332	-0.864376	0.0856932	1.10132	1.85945	1.76745	1.62249	1.15208	1.30932	1.30617	1.12931	0.657536	0.09666	-0.210065	-0.656337	-1.18671	-1.45317	-1.59442	-1.36249	-1.23292	-1.14667
pyramidal neuron 79	-1.14729	-1.42943	-1.46425	-1.16157	-0.457956	-0.286136	-0.321239	-0.347681	-0.643435	-0.748396	-1.33615	-1.0444	-0.571105	-0.477753	-0.0143886	0.145899	0.85362	0.968544	1.39906	1.51955	0.987325	1.21159	1.54253	2.37213	1.67297	1.60052	0.927383	0.439138	-0.645246	-0.855613	-1.05197	-1.1487	-0.526421	-0.511037	0.210448	0.0406436	0.384463	0.229589	-0.138645	-0.176605
pyramidal neuron 80	-0.639256	-0.572578	-0.503931	-0.556294	-0.542066	-0.399931	-0.403218	-0.54564	-0.652039	-0.733866	-0.617815	-0.618633	-0.492835	-0.497186	-0.478443	-0.524979	-0.482616	-0.382291	-0.266055	0.175022	0.926647	2.16033	2.77646	2.89628	2.38367	1.76482	1.04082	0.387123	-0.0780333	-0.412977	-0.544639	-0.402183	-0.326224	-0.272176	-0.383851	-0.36079	-0.496061	-0.471042	-0.477184	-0.376334
pyramidal neuron 81	-0.771185	-0.771185	-0.771185	-0.771185	-0.771185	-0.771185	-0.647845	-0.647845	-0.534433	-0.657772	-0.657772	-0.771185	-0.67017	-0.568792	-0.568792	-0.474091	-0.479445	-0.295842	-0.0532521	-0.0598061	-0.149309	0.0962032	1.22766	1.76218	2.98908	2.30192	2.34036	1.47777	1.17407	0.507011	-0.419114	-0.64918	-0.506481	0.121064	0.76895	0.626251	-0.123298	-0.771185	-0.57815	-0.481633
pyramidal neuron 82	0.108078	-0.0592161	-0.69418	-0.937923	-0.873686	-0.637402	-0.439854	-0.171162	0.625413	0.460217	0.0725181	-0.308625	0.366543	0.357013	-0.026453	-0.74894	-0.908814	-0.379293	0.178807	1.07206	0.473298	0.499594	1.95893	2.35578	2.76786	0.890565	1.11446	-0.195783	-0.519328	-0.813537	-1.03358	-1.12458	-1.92788	-1.54737	-1.47962	-0.152815	0.636084	0.920676	0.295333	-0.173199
pyramidal neuron 83	-0.344009	0.133646	0.675816	0.662415	-0.161584	-0.790612	-0.795292	-0.411824	-0.613608	-0.624927	-0.272055	-0.0899735	0.091601	-0.279483	-0.648634	-0.496058	-0.689562	-0.0365816	-0.400282	-0.0902527	-0.0855997	0.799829	1.38018	2.74211	3.17921	2.67527	0.838333	-0.45911	-0.104164	0.258215	0.448236	0.0963073	-0.4487	-0.821831	-0.99636	-0.793975	-0.585493	-0.972174	-0.939132	-1.0299
pyramidal neuron 84	-0.295589	-0.299249	-0.550125	-0.395154	-0.479886	-0.402254	-0.484457	-0.562489	-0.64012	-0.645701	-0.420492	-0.346761	-0.495916	-0.721125	-0.794856	-0.794856	-0.724106	-0.655283	-0.384495	0.501048	0.918401	1.58784	1.94382	2.25831	2.56144	2.20458	2.13648	1.18709	0.231681	-0.424554	-0.718527	-0.487602	-0.107487	-0.107487	-0.338412	-0.794856	-0.626054	-0.626054	-0.540381	-0.666347
pyramidal neuron 85	-1.17241	-1.04146	-0.714904	-0.651183	-0.721786	-0.521031	-0.584753	-0.645098	-1.17241	-1.11459	-1.05639	-0.764099	-0.65367	-0.0717955	-0.102194	-0.118171	-0.562068	-0.448485	-0.00261701	0.259213	1.00104	1.16897	1.16337	1.28582	1.19797	2.64337	2.53527	2.29721	0.571333	-0.501335	-0.0486674	0.431189	0.761159	0.331278	-0.185851	-0.362458	-0.754046	-0.740733	-0.56566	-0.369329
pyramidal neuron 86	-1.31325	-1.01206	-0.434945	-0.451676	-0.914085	-1.22637	-0.658596	-0.0847601	-0.228707	-0.653785	-0.658837	-0.661301	-0.381407	-0.950192	-0.532442	-0.96385	-0.704564	-1.2805	-0.584677	0.589779	1.57851	1.93606	1.71788	2.13293	1.78359	2.23621	0.989629	1.12264	0.155574	0.157529	-0.531498	-1.08991	0.0860801	0.518433	0.527838	-0.286492	-0.349898	-0.163355	0.265214	0.319254
pyramidal neuron 87	-1.60872	-1.33138	-1.01406	-0.597881	-0.446913	-0.94228	-0.385122	-0.82486	-0.553319	-1.18848	-1.19583	-0.795148	-0.792496	-0.813535	-1.06707	-0.761501	-0.265885	-0.410709	-0.463593	-0.245833	0.198198	-0.0147331	-0.471706	-0.146355	0.90405	2.30959	1.44225	0.842509	0.214792	1.26908	1.53776	1.18523	0.440848	0.122966	-0.0732509	0.272596	0.60386	1.38406	1.71676	1.96611
pyramidal neuron 88	-0.600871	-0.600871	-0.600871	-0.600871	-0.600871	-0.600871	-0.600871	-0.600871	-0.600871	-0.600871	-0.600871	-0.600871	-0.600871	-0.600871	-0.600871	-0.600871	-0.600871	-0.600871	-0.195707	0.412039	1.24172	1.26548	0.87693	1.86387	3.23977	3.24839	1.65885	-0.145972	-0.373794	-0.378161	-0.378161	-0.378161	-0.366123	-0.366123	-0.128158	-0.362907	0.151802	-0.0861627	0.195156	-0.178894
pyramidal neuron 89	-0.204286	0.17463	0.129289	0.889196	0.848776	0.562959	-0.466844	-0.719511	-0.97512	-0.483591	-0.997751	-0.997751	-1.24078	-0.994339	-0.51597	-0.528755	-0.775198	-1.0338	-0.839499	0.24863	0.25248	0.281774	-0.112038	0.604716	2.04616	2.74953	2.99084	1.32737	0.667992	-0.00968505	-0.246964	-0.985272	-0.714696	-0.714696	-0.149282	-0.0593306	0.815077	0.544014	-0.320521	-1.04775
pyramidal neuron 90	-0.149784	0.0851871	-0.0760337	-0.391615	-0.864986	-0.864986	-0.864986	-0.725247	-0.587364	-0.166447	-0.306186	-0.444069	-0.864986	-0.735527	-0.735527	-0.735527	-0.864986	-0.864986	-0.864986	-0.864986	-0.49983	-0.375189	0.252539	0.269565	1.46419	2.6905	3.00049	2.24245	1.23944	1.27536	1.00785	0.93864	0.210546	-0.0831628	-0.53433	-0.0383449	0.132985	-0.197671	-0.513402	-0.594606
pyramidal neuron 91	-0.367656	-0.619322	-0.305927	-0.517002	-0.218619	-0.388825	-0.546407	-0.454477	-0.597667	-0.473485	-0.0932327	0.299129	0.802974	0.410864	0.26217	-0.377496	-0.40421	-0.53739	-0.239032	-0.590773	-0.595688	-1.01708	-0.780922	-0.160816	1.19259	2.18984	2.56877	2.34217	2.33912	1.73034	0.981988	0.253684	-0.242135	-0.62059	-0.979875	-0.979875	-0.825124	-0.791202	-0.791202	-0.857602
pyramidal neuron 92	-0.924209	-1.14727	-0.775289	-1.04046	-1.16723	-1.44425	-1.53088	-1.31832	-1.32354	-1.04509	-1.08135	-0.921182	-1.07245	-0.375864	-0.0239877	0.532316	0.4118	0.468485	0.677967	1.15325	1.21065	0.712049	0.506932	0.418409	0.943423	1.43043	1.68245	1.48083	1.65514	1.46824	1.55595	0.790521	-0.0750395	-0.100962	-0.444277	-0.0116457	-0.176502	-0.497135	-0.196234	-0.405673
pyramidal neuron 93	-0.293402	-0.0538472	-0.508595	-0.218111	-0.38802	-1.14476	-0.972031	-1.4628	-0.825288	-0.87227	-0.377761	-0.00357166	0.285422	0.641967	0.433834	0.0795496	-0.826393	-0.95427	-0.262801	0.155366	-0.0195981	-1.17044	-0.717781	-0.421318	0.215565	0.97139	1.30977	2.21943	1.91896	2.07213	1.64942	1.65243	1.52248	0.576006	-0.142955	-0.369456	-0.417754	-0.57221	-1.38477	-1.32351
pyramidal neuron 94	0.170716	0.54009	0.417566	0.267496	-0.258066	-0.562244	-0.843847	-1.00911	-0.935181	-0.814368	-0.792855	-0.753229	-0.849725	-0.87727	-0.857884	-0.672828	-0.630433	-0.620585	-0.77672	-0.86144	-0.88611	-0.85091	-0.564612	0.115093	0.831019	1.66135	2.02553	2.33113	2.27179	1.83428	1.56136	1.1263	0.741223	0.213863	0.0758252	-0.0223732	0.0242384	-0.417231	-0.55874	-0.79311
pyramidal neuron 95	-0.724548	-0.724548	-0.724548	-0.724548	-0.724548	-0.724548	-0.724548	-0.724548	-0.724548	-0.438157	-0.438157	-0.438157	-0.724548	-0.440992	-0.440992	-0.440992	-0.724548	-0.724548	-0.47406	-0.47406	-0.47406	-0.459371	-0.459371	-0.178595	0.114133	2.08601	2.92834	3.19392	1.76411	0.641007	0.107779	-0.434286	-0.144025	-0.434286	0.154189	0.473271	0.791483	1.2138	0.604458	0.791642
pyramidal neuron 96	-0.593333	-0.668666	-0.819331	-0.675956	-0.675956	-0.675956	-0.819331	-0.537133	-0.392593	-0.392593	-0.389193	-0.533733	-0.533733	-0.53142	-0.53142	-0.53142	-0.819331	-0.819331	-0.690967	-0.690967	-0.558785	-0.687149	-0.411514	-0.402035	-0.402035	-0.244048	1.93638	3.11669	2.8282	1.37336	0.483303	0.338173	0.0490916	0.774744	1.63154	1.34364	0.905886	0.192466	0.204818	-0.15035
pyramidal neuron 97	-1.17657	-1.17657	-0.880716	-0.880716	-0.880716	-0.900938	-0.633261	-0.104769	0.137757	-0.129921	-0.658413	-1.17657	-0.9312	-0.686476	0.0428844	1.22811	1.2209	0.491542	-0.280472	-0.517989	-0.289821	-0.47215	0.243148	0.258419	0.281495	0.316199	1.0906	2.13069	2.41268	1.93253	1.77332	1.33779	0.800107	0.341255	-0.25521	0.0629727	-0.858388	-0.858388	-1.17657	-1.17657
pyramidal neuron 98	-1.42536	-1.15093	-0.822159	-0.60508	-0.294606	0.19913	0.0664809	-0.47477	-1.10284	-1.20364	-0.923456	-0.833128	-0.642935	-0.929185	-0.460518	-0.28478	-0.106533	-0.684297	-0.400112	-0.428183	-0.267235	-0.841659	-0.717927	-0.681466	-0.276509	0.295353	1.47774	2.66798	2.82848	1.66425	0.593917	0.94837	1.193	1.36247	0.551937	0.45424	0.015992	0.61382	0.187796	0.436341
pyramidal neuron 99	-0.604043	-0.463161	-0.485627	-0.849556	-1.01933	-1.02246	-0.823439	-0.281163	0.0728676	0.12268	-0.264411	-0.703292	-0.835003	-1.14495	-1.09252	-1.0978	-1.04543	-1.00848	-0.813433	-0.667567	-0.660702	-0.483143	-0.62617	-0.281411	0.0237278	0.410516	0.305593	0.431263	2.09894	2.05317	1.97088	1.42221	2.04649	1.85704	0.93032	0.562527	0.989672	0.420315	0.565502	-0.0106334
pyramidal neuron 100	-1.09533	-1.16977	-1.30961	-1.03089	-0.168397	0.390103	0.407718	-0.572106	-0.911	-0.959972	-0.392938	-0.0708606	0.637289	0.560432	0.0393459	-0.699904	-0.327466	-0.203842	-0.512071	-1.0862	-1.47345	-1.49282	-1.47079	-0.762004	0.193939	0.615899	1.43922	1.88929	2.46606	1.57206	0.901943	0.6316	1.39066	1.21903	1.21056	0.172039	0.107437	-0.52862	0.104781	0.288618
pyramidal neuron 101	-0.632522	-0.825503	-0.970128	-0.605608	-0.605608	-0.846946	-0.616331	0.688527	0.919129	0.323995	-0.74988	-0.86705	-0.753801	-0.647222	-0.535251	-0.53776	-0.65763	-0.883034	-0.993774	-1.21147	-1.10461	-0.882077	-0.657757	-0.428667	-0.313642	-0.0856983	0.81808	1.04585	2.48835	2.18806	2.21585	0.676354	0.205066	0.316524	0.834544	1.60293	1.41775	0.936182	-0.0367448	-0.22847
pyramidal neuron 102	-0.231947	-0.530854	0.0330339	-1.00274	-0.240708	-0.518939	-0.221759	-0.536793	0.0227841	-0.584762	-1.08835	-1.46684	-0.516861	-0.342453	-0.0518036	-0.318708	-0.262082	-0.589109	-0.354859	-0.350437	-0.667978	-1.0435	-0.863692	-1.04742	-0.624489	-0.216079	0.822486	1.78592	2.12836	2.77792	2.50112	1.9909	1.13831	0.547486	0.269654	0.26704	-0.320682	-0.278616	-0.223808	0.21125
pyramidal neuron 103	-0.267127	-0.346235	-0.140835	-0.633924	-0.883045	-0.493358	-0.628807	-0.532232	-1.08572	-0.334891	-0.65963	-0.453566	-1.53218	-1.03267	-1.67435	-1.28821	-0.960444	-0.419311	-0.199093	-0.531038	-0.427187	-0.0793713	0.205853	0.983877	1.06868	1.19881	1.62957	1.52767	1.65958	2.1152	1.93971	1.33415	-0.192112	-0.151131	1.09137	1.02707	0.825699	-0.470545	-0.572741	-0.617499
pyramidal neuron 104	-1.04575	-0.59522	-0.140602	-0.351317	-1.02512	-0.986497	-0.98045	-0.98045	-0.256494	-0.251751	-0.0216703	-0.592016	-0.220061	0.155204	-0.287687	-0.906265	-1.12853	-1.14477	-0.584374	-0.59012	-0.0155601	0.00754894	-0.169075	0.110992	0.385062	0.8239	1.29955	1.90127	2.73733	2.78224	2.04858	0.808812	-0.291118	-0.785265	-0.563725	-0.574815	0.574177	0.582647	0.593736	-0.322334
pyramidal neuron 105	-0.378443	-0.64257	-0.64257	-1.17082	-1.17082	-0.466486	-0.295203	-0.295203	0.0527512	0.490883	1.65932	0.607028	-0.00238659	-1.0372	-1.0372	-0.779691	-0.784854	-0.660353	-0.917862	-0.921824	-0.667821	-0.284179	1.13637	0.75787	0.903719	-0.363578	1.10456	1.43148	2.31915	2.60821	1.7518	0.903029	0.149202	0.149202	0.346393	-0.656977	-0.656977	-1.17082	-0.781009	-0.586102
pyramidal neuron 106	-0.255533	-0.480448	-0.597429	-0.811536	-0.337361	-0.219211	-0.337953	-0.693188	-0.575822	-0.104792	0.0141485	0.23601	0.206022	0.292377	0.26405	0.140953	-0.0782421	-0.507292	-0.825237	-0.930278	-0.930278	-0.930278	-0.930278	-0.930278	-0.930278	-0.930278	-0.583335	-0.0969803	1.86863	2.9367	3.1115	2.06806	1.06509	1.08279	0.438526	0.303863	-0.237907	-0.0973103	-0.374684	-0.302508
pyramidal neuron 107	-0.74362	-1.00561	-0.468928	0.0694186	0.458755	-0.351372	-0.749244	-0.832989	-0.835545	-0.998343	-0.797798	-0.506925	-0.0846867	0.251276	0.655093	0.290845	-0.149692	-0.791621	-0.811781	-1.15199	-1.15017	-0.831131	-0.744973	-0.874131	-0.93549	-0.574135	0.222647	0.0700006	1.07482	1.3578	2.29833	2.28432	2.29664	1.66779	0.68067	0.872659	0.939074	0.95814	-0.32593	-0.732175
pyramidal neuron 108	-1.05885	-0.740345	-0.740345	-0.335156	-0.559296	-0.559296	-1.17626	-1.37651	-1.01774	-1.01774	-1.01774	-1.37651	-1.20574	-1.03948	-0.367138	-0.0490521	0.594519	0.391681	0.0563947	-0.75343	-0.289397	0.204887	0.864763	0.273321	0.834432	0.869898	1.06416	0.732938	1.07554	1.96946	2.75367	2.30219	1.28163	0.237828	0.0618917	-0.133081	-0.0728368	-0.483356	0.0517799	-0.251673
pyramidal neuron 109	0.225948	0.73796	0.870601	0.985073	0.210181	0.382861	0.240472	0.423233	0.1189	-0.354781	-0.354781	-0.348776	-0.341697	-0.341697	-0.181905	-0.676424	-0.707446	-1.20472	-1.20472	-1.68717	-1.41012	-1.25964	-0.792802	-0.609108	-0.441776	-0.109651	0.387965	0.693312	1.01485	1.33266	2.49313	2.58185	1.84866	0.0650298	-1.10678	-1.6215	-0.328088	-0.13211	0.620396	-0.0173739
pyramidal neuron 110	-0.246038	-0.261164	-0.64709	-0.471852	-0.649689	-0.160725	-0.335962	0.147371	-0.181405	-0.181405	-0.356705	-0.516894	-0.516894	-0.824927	-0.824927	-0.824927	-0.824927	-0.39076	-0.253155	-0.253155	-0.687322	-0.824927	-0.824927	-0.824927	-0.223214	0.0718258	0.0718258	0.542325	0.247285	2.60228	2.85455	3.38358	1.61149	0.287009	0.195164	0.500497	0.726748	0.289566	-0.598676	-0.824927
pyramidal neuron 111	-0.0860655	0.298941	0.635201	0.620045	0.0107416	-0.336034	-0.613981	-0.702291	-0.416703	-0.190287	-0.0434155	-0.273195	-0.808314	-0.960786	-1.03945	-0.547537	-0.618073	-0.760387	-1.2523	-1.05812	-1.05812	-1.05812	-1.2523	-1.04407	-0.972185	-0.683564	-0.439238	-0.358227	-0.105881	1.10771	2.07501	2.21561	1.81974	1.464	1.68323	1.0435	1.21254	1.17322	0.837298	0.481855
pyramidal neuron 112	0.0979133	-0.0441609	-0.252518	-0.696776	-0.858347	-0.867419	-0.801426	-1.1725	-1.36685	-1.49482	-1.08343	-1.04792	-0.78292	-0.85398	-0.687968	-0.660063	-0.595786	-0.734266	-1.17153	-1.3065	-0.742164	-0.205111	0.456546	0.42479	0.593581	0.575614	0.0154956	0.465746	0.339662	0.74942	0.702191	1.00363	1.71632	1.68504	1.66278	1.60521	1.39039	1.41471	1.16787	1.35955
pyramidal neuron 113	1.71793	1.23026	0.535803	0.339767	-0.0620712	-0.186385	-0.811143	-0.461894	-0.394071	-0.329151	-0.816797	-1.16365	-0.737938	-0.180946	0.380318	0.0373719	-0.412857	-0.862342	-1.30027	-1.48754	-1.54609	-1.41769	-1.47651	-1.40267	-1.33458	-0.396983	0.425	0.739567	0.449551	0.111613	1.32319	1.4472	1.81488	0.510716	0.227444	0.887488	1.29353	1.62228	0.848209	0.839446
pyramidal neuron 114	-1.55578	-1.61843	-1.11263	-0.981308	-0.853352	-0.471442	-0.00514575	0.0977508	0.216959	-0.154466	0.0848924	-0.089286	-0.584124	-0.597856	-1.33355	-1.2205	-1.47112	-0.577094	-0.0792015	0.515962	0.0548111	-0.215159	-0.298755	0.148775	1.05744	1.56609	1.44169	0.953838	-0.161561	-0.260098	0.860547	2.5188	2.6083	1.59683	0.294853	0.0382401	-0.494849	-0.423304	0.0440164	0.459232
pyramidal neuron 115	-0.908665	0.0279128	0.549278	1.22166	0.271375	0.252954	0.0988548	0.0958383	-0.238817	-0.776203	-0.778398	-0.960286	-1.13222	-1.30121	-1.4724	-1.31972	-1.31972	-1.31972	-1.20611	-1.20611	-1.20611	-1.33117	-1.03159	-0.575307	0.736119	0.926761	1.13231	0.349901	0.568998	1.01589	1.08826	1.1181	1.30896	1.30205	1.11468	1.07333	0.884318	1.08219	0.77914	1.08486
pyramidal neuron 116	-1.32784	-0.910105	-0.103958	0.217482	0.180299	-0.182254	-0.406801	-0.402868	-0.736148	-0.957554	-1.4043	-1.07719	-0.967071	-0.8594	-1.18803	-0.775033	-0.478983	0.08116	0.573711	0.449041	0.164694	-0.337259	-0.40601	-0.574514	-0.761871	-0.431039	-0.538143	0.431977	0.655006	1.6434	1.22635	1.57314	1.83777	2.07125	2.26289	1.65243	1.17339	0.00262111	-0.470699	-0.899539
pyramidal neuron 117	-0.282931	-0.569449	-1.14249	-0.0565997	-0.0565997	-0.0565997	-0.634033	-0.634033	-0.634033	-1.14249	-0.659753	-0.659753	-0.180747	-0.66348	-0.203989	-0.237528	0.196257	0.577868	0.954007	0.93239	0.0912879	-0.730318	-0.687211	-0.687211	-0.218165	0.26821	1.21165	1.22161	0.279961	-0.66348	-1.14249	-1.14249	-1.14249	-0.104306	2.64044	3.19183	2.15365	-0.0140621	0.0225229	0.605027
pyramidal neuron 118	-0.318617	-0.349873	-0.215932	0.130589	0.485818	0.172803	0.069443	0.0795821	0.167554	0.161723	0.336617	0.624955	0.132673	-0.653505	-1.23753	-1.06115	-1.16637	-1.19868	-1.40034	-1.2382	-1.49668	-1.39049	-1.08206	-0.986981	-0.678537	-1.14027	-0.660153	-0.289937	0.47908	0.679334	0.598293	0.992912	1.09472	0.882516	1.5819	1.92709	2.14755	1.60199	1.014	1.20415
pyramidal neuron 119	-0.592026	-0.603242	-0.128721	-0.274678	-0.281726	-0.666054	-0.876042	-0.71627	-0.415587	-0.0488538	-0.129389	0.0764165	-0.128752	-0.427158	-0.785212	-0.561589	-0.341034	-0.358475	-0.552992	-0.5762	-0.754823	-0.7971	-0.883697	-0.920789	-0.964069	-0.850154	-0.90345	-0.665151	0.0234459	0.68563	0.786751	0.433744	0.48909	0.507472	1.08651	1.63801	2.60636	2.65881	2.28905	1.92195
pyramidal neuron 120	0.457985	-0.0231386	-0.725797	-0.381831	0.135457	0.256666	0.450703	0.0579209	-0.452419	-0.977776	-0.70373	0.142034	0.997889	1.52261	1.03984	0.164655	-0.912553	-1.09124	-1.3854	-1.52959	-1.80744	-1.42967	-1.35373	-1.2696	-1.26502	-0.355391	1.02286	1.55974	1.27952	0.231453	-0.338979	-0.353549	0.118997	0.510208	0.382709	0.935224	1.54691	2.18155	0.979831	0.382094
pyramidal neuron 121	0.617029	0.743612	0.473364	-0.321315	-0.898168	-0.581774	-0.43294	-0.288636	-0.291893	-0.368091	-0.598753	-0.691642	-0.844038	-0.622887	-0.849279	-0.330779	-0.33665	0.147704	0.157847	0.195556	-0.293472	-0.749617	-0.775342	-0.691154	-0.686841	-0.530315	-0.453751	-0.219823	-0.601775	-0.358437	-0.505279	-0.248613	-0.114688	-0.020336	0.458391	0.390264	1.84474	2.22136	3.36628	3.09014
pyramidal neuron 122	-0.580545	-0.454049	-0.655699	-0.722063	-0.856814	-0.732368	-0.548701	-0.427034	-0.55148	-0.550399	-0.613615	-0.128096	-0.194046	-0.259622	-0.627842	-0.517495	-0.636124	-0.753424	-0.771339	-0.718197	-0.498951	-0.485943	-0.423086	-0.642332	-0.746922	-0.744293	-0.507035	-0.26723	0.0377424	0.584905	0.966623	1.41414	2.1365	1.97249	1.42104	0.0455274	0.387279	1.53461	2.40038	2.7135
pyramidal neuron 123	0.189819	-0.00318878	0.138281	-0.0883184	0.142949	0.0893341	0.629428	1.093	1.41068	1.07307	0.742883	0.186037	0.533139	-0.133419	-0.313234	-0.866456	-1.00266	-0.783976	-1.07356	-0.934993	-1.11734	-1.22714	-1.27836	-1.53555	-1.47216	-1.42383	-1.145	-1.18614	-0.191498	0.129905	0.457123	-0.171239	-0.254578	0.294438	0.765283	1.3271	1.51482	1.72915	1.83376	1.92243
pyramidal neuron 124	-0.241793	0.170555	0.987905	0.7833	0.237001	-0.495726	-0.656923	-0.84667	-0.65502	-0.527181	-0.275559	-0.53421	-0.839439	-1.13419	-1.30108	-1.06363	-0.673806	-0.481699	-0.685645	-1.03881	-1.15578	-1.23047	-0.569698	-0.330292	0.0768681	-0.334469	-0.435383	-0.496127	-0.519578	-0.104016	0.682647	1.09561	1.32987	1.11095	0.996603	1.2557	1.24045	2.1431	2.07755	2.43909
pyramidal neuron 125	-1.28813	-1.22685	-1.16547	-1.16547	-1.22676	-0.986634	-0.926684	-0.810166	-1.11167	-1.17162	-0.944875	-0.831864	-0.775125	-0.850862	-0.751778	-0.232647	-0.244249	0.000350851	-0.227578	-0.0795319	-0.074999	-0.103155	-0.345771	-0.212286	-0.313812	0.0906677	0.296893	0.829644	1.29789	1.18442	1.13055	1.05707	1.53227	1.6868	1.3464	1.09154	0.830901	1.63996	1.31804	1.73459
Interneuron 1	1.74348	1.59766	1.24847	1.14085	1.0632	1.11522	0.476866	0.242626	0.49909	0.536453	0.549554	-0.0173257	-0.183406	-0.644931	-0.75698	-1.04607	-1.21564	-1.50324	-0.850461	-0.482465	-0.590694	-1.23956	-1.70524	-1.63735	-1.49029	-1.35729	-1.3407	-0.90824	-0.279928	0.2829	0.219182	0.645369	1.0668	1.34155	1.1765	0.559233	0.586639	0.263986	0.504365	0.389829
Interneuron 2	1.0356	1.57619	2.08944	1.96582	1.49053	1.32463	1.60047	1.21838	0.84021	0.143268	0.00928929	-0.231166	0.35873	0.167006	0.369644	-0.0179635	0.0791298	0.196778	-0.141196	-0.0347488	-1.23147	-1.45858	-2.04379	-1.90987	-1.56122	-0.707077	0.0508927	-0.179359	-0.647008	-0.957926	-1.04953	-0.345116	-0.32347	-0.0576097	-0.669807	-0.467692	-0.490461	-0.0804866	-0.0715235	0.161052
Interneuron 3	1.8566	1.74914	2.45856	1.55749	1.66695	0.875899	0.768348	0.253296	-0.0386219	0.121786	0.581067	0.661462	0.473334	0.244114	0.799197	0.749392	-0.221417	-1.32201	-1.74385	-1.50654	-1.2615	-1.16954	-0.967511	-0.248791	-0.055201	0.218806	0.223027	0.0436327	-0.319266	-0.31785	-0.0615614	0.285852	-0.319318	-0.21106	-0.726267	-0.636583	-1.08075	-0.975918	-1.23022	-1.17417
Interneuron 4	1.26366	0.834885	0.264752	0.145141	0.356081	1.64102	1.31966	1.222	0.471837	0.402996	0.472701	0.662223	0.983331	1.25894	1.0447	1.3222	1.38762	1.62065	0.93839	0.244187	-0.0892532	-0.288252	-0.249698	-0.842599	-1.04075	-1.13628	-0.93795	-1.28084	-1.53435	-1.29416	-1.01627	-0.996097	-1.14365	-0.942435	-0.860243	-0.416601	-0.878276	-0.757941	-1.23071	-0.92062
Interneuron 5	0.0128648	0.0986873	0.558467	0.695392	1.83451	2.64528	2.85592	2.17007	1.18385	0.835735	0.279686	0.123725	0.0213181	0.0286094	0.00418933	-0.0508861	-0.0503287	0.0193294	-0.130129	-0.404629	-0.380476	-0.101411	0.21709	0.189518	-0.0830411	-0.248559	-0.380175	-0.316637	-0.493991	-0.833839	-1.03784	-1.23278	-1.15705	-1.36071	-1.17307	-1.1955	-0.850564	-0.878761	-0.648738	-0.765109
Interneuron 6	-0.278964	-0.0925253	0.581872	0.805937	0.97022	0.833184	0.812909	0.98354	1.33423	1.50312	1.48857	1.31808	1.50223	1.47381	1.14252	0.314669	-0.144958	-0.376974	-0.426021	-0.871436	-0.879558	-0.993315	-0.732854	-1.04351	-1.12397	-1.21977	-1.4017	-1.86138	-1.96907	-1.48727	-0.611544	-0.334177	-0.307131	-0.320791	-0.0928647	-0.320923	-0.0830118	0.438313	0.758185	0.712318
Interneuron 7	-0.038319	0.671712	0.96119	0.696709	0.503578	0.705613	1.04782	1.22956	1.78652	2.21275	1.60445	1.67904	1.15731	0.808684	0.0448173	0.0936087	0.184835	-0.173959	-0.591822	-0.260727	0.499751	0.4566	0.00883325	-0.882274	-1.25883	-1.46332	-1.6767	-1.4999	-1.52741	-1.05453	-0.782654	-0.344639	-0.21827	-0.151581	-0.316048	-0.829465	-0.764006	-0.74007	-0.754227	-1.02464
Interneuron 8	1.8664	1.21972	0.284754	0.00910285	-0.430485	0.261417	0.387391	1.37508	1.69778	2.05875	2.12789	0.843523	0.0810171	-0.455948	-0.0626577	-0.23667	-0.710994	-1.84841	-1.76707	-1.42429	-0.294972	0.0271605	0.251007	0.2998	-0.217419	-0.814707	-1.18038	-0.750018	-0.00731287	0.487313	0.456462	0.456462	0.213787	-0.166183	-0.667065	-1.57718	-1.5037	-0.886126	0.0216677	0.575113
Interneuron 9	-0.882262	-0.585287	-0.359598	-0.0257272	-0.231748	0.55571	0.88466	0.769009	-0.0184487	-0.0790089	0.626971	1.22154	1.65954	1.6566	1.04427	0.716581	0.683409	1.23672	0.762329	1.09807	0.845169	1.61938	0.8539	0.280992	-1.19596	-1.40697	-1.21145	-0.551817	-0.53498	-1.0609	-1.49176	-1.63345	-1.03406	-1.14249	-1.148	-1.67558	-0.80827	-0.285199	0.489665	0.358438
Interneuron 10	-1.04467	-0.411223	-0.039354	-0.224117	0.121398	0.472304	0.55764	-0.534984	-0.905082	-0.22888	0.783893	1.39766	0.561829	0.978607	1.38241	2.03575	1.33985	1.30878	1.14879	1.46536	1.09362	1.30067	1.08573	0.771669	0.0121753	-0.848938	-1.00275	-1.30101	-1.2317	-0.859736	-0.812069	-0.678318	-1.08162	-0.981661	-1.02851	-1.28964	-0.825569	-0.942701	-0.643437	-0.90218
Interneuron 11	-1.08287	-0.872377	-0.748891	-0.344419	-0.596108	-0.708863	-0.326729	-0.0234448	0.770425	0.621209	0.328644	-0.469722	-0.416528	0.618794	1.35729	2.31721	2.58585	2.35884	1.56844	0.971473	1.19774	0.57667	0.328018	-0.455677	-0.30407	-0.28526	-0.556724	-0.921028	-0.936601	-0.188026	0.172443	0.237673	-0.591381	-0.552461	-1.01307	-0.530202	-0.859277	-0.812675	-1.17423	-1.24009
Interneuron 12	-0.586646	-0.618439	-0.549842	-0.611956	-0.555538	-0.549651	-0.497825	-0.380518	-0.425198	-0.198642	-0.0936724	0.162254	0.278116	0.404669	0.714463	1.39037	2.40861	3.39977	2.96827	1.68307	0.043004	-0.714705	-0.918218	-0.860005	-0.699215	-0.617794	-0.55851	-0.562451	-0.43444	-0.333937	-0.227416	-0.25738	-0.304982	-0.268675	-0.241265	-0.206309	-0.345858	-0.36941	-0.294641	-0.169443
Interneuron 13	-0.845077	-0.616344	-0.407559	-0.390474	-0.377192	-0.443051	-0.296063	-0.290441	-0.191775	-0.184438	-0.202159	-0.227154	-0.147546	0.0150597	0.401389	0.961384	2.20705	3.47225	3.34606	1.91921	0.143879	-0.422245	-0.552911	-0.554886	-0.471507	-0.595227	-0.545589	-0.673831	-0.543322	-0.483143	-0.419927	-0.39574	-0.436034	-0.316561	-0.324636	-0.396826	-0.586909	-0.227067	-0.0959808	0.195333
Interneuron 14	-1.45393	-1.26508	-0.765967	-0.787707	-0.79865	-1.17755	-1.13194	-1.16931	-0.821386	-0.919256	-0.679585	-0.622593	-0.309212	-0.504108	-0.129173	0.304286	1.05119	1.33862	1.86211	1.77937	1.8149	1.21592	0.661721	0.0375329	-0.314249	-0.412664	-0.897758	-1.06937	-0.804721	-0.595282	-0.554798	-0.366103	0.074094	0.670231	1.01471	1.38154	1.22961	1.17167	0.909716	1.03316
Interneuron 15	-0.885503	-0.741614	-0.657032	-0.266822	0.0846526	0.341208	0.372049	0.277912	0.209325	0.0407345	0.093305	0.174962	0.459555	0.53912	1.28695	1.51926	2.13106	2.36511	2.58855	1.84833	0.797817	-0.157845	-0.569288	-0.717006	-0.628871	-0.43952	-0.344619	-0.511854	-0.57375	-0.338458	0.0940632	-0.264059	-0.348413	-0.977779	-0.748811	-1.2995	-1.0806	-1.33975	-1.06976	-1.26311
Interneuron 16	-0.431512	-0.904262	-0.784384	-0.824132	-0.792579	-0.844818	-0.958852	-1.11168	-1.36452	-1.14736	-0.443651	-0.502973	-0.310704	-0.528836	0.418614	0.0812409	1.56419	1.729	2.92831	1.40396	1.17557	0.520317	1.62081	1.32946	1.25274	0.643762	0.382379	0.130966	-0.0243332	0.819773	0.391077	-0.141997	-0.988265	-0.90764	-0.87316	-0.849015	-0.52915	-0.404994	-0.303736	-0.419612
Interneuron 17	-1.27542	-1.64168	-1.63819	-1.46556	-0.688575	0.0482406	-0.401909	-0.869946	-1.41891	-0.63986	-0.630612	0.22998	-0.134037	1.21474	1.20732	1.90803	1.94769	1.71503	2.04178	1.10011	0.906791	0.586357	0.755116	0.417884	-0.155926	-0.537322	-0.848723	-0.688383	0.443619	0.665067	0.4189	-0.577467	-0.352809	0.0983409	0.172478	-0.611991	-0.954938	-0.838593	0.121301	0.372071
Interneuron 18	-0.477353	-0.486582	-0.552901	-0.584606	-0.532467	-0.336478	-0.215158	-0.0754083	0.0329846	0.19776	0.175925	-0.585543	-1.09907	-1.4883	-1.25139	-1.3528	-1.1168	-0.00355251	1.42036	1.94408	1.94231	1.73233	1.7923	1.53739	1.02255	0.884177	0.796151	1.20718	1.12275	0.816849	-0.0113226	-0.390854	-0.606356	-0.493893	-0.678149	-0.688124	-0.957514	-0.768485	-1.00196	-0.870049
Interneuron 19	-0.487376	-0.582458	-0.648807	-0.473259	-0.127144	0.139005	0.253278	0.281971	0.195933	-0.331094	-0.634479	-0.923017	-1.01301	-1.20903	-1.19234	-1.15004	-0.424034	0.831001	2.18666	2.38071	2.05067	1.68127	1.6883	1.46393	1.18845	0.803955	0.684356	0.2787	0.0342704	-0.0958735	-0.329789	-0.542756	-0.759728	-0.646542	-0.750629	-0.826897	-0.76263	-0.495998	-0.756358	-0.979169
Interneuron 20	-2.29215	-1.43751	-0.811841	-0.178584	-0.306513	-0.421974	-0.447045	-0.435657	-0.0448886	0.367282	0.52129	0.386453	0.0420465	0.209304	0.787504	0.940894	0.812928	0.75328	1.4811	1.87862	2.01971	1.45836	0.917735	0.350715	0.0938814	0.187176	0.0439803	-0.0149895	-0.0588754	-0.0762481	0.0315418	0.373908	0.600325	0.0992168	-0.229618	-0.841135	-0.755467	-1.74325	-1.93185	-2.32966
Interneuron 21	-0.506794	-0.787105	-0.79785	-0.990625	-0.545378	-0.474021	-0.929016	-0.61612	-0.767235	-0.602418	-1.07768	-1.0157	-0.641503	-0.577083	0.146702	0.766427	0.674433	1.46331	1.26132	2.4688	2.50519	2.22549	1.30075	0.29691	-0.249616	-0.68296	-1.06836	-1.0565	-0.435017	-0.117491	0.38791	-0.100674	0.535732	0.746469	1.20928	0.283353	-0.205128	-0.685818	-0.637867	-0.70412
Interneuron 22	-0.89731	-1.42195	-1.32388	-1.21798	-0.469227	-0.879023	-0.628504	-0.347438	-0.131289	-0.256761	-0.830314	-0.552258	-0.190026	-0.141747	-0.112827	0.17782	0.452479	0.805529	1.02173	1.30557	1.78472	2.37818	2.69355	2.12065	0.871247	0.298121	-0.373823	-0.0169477	0.244346	0.0345312	-0.454578	-0.82606	-0.530238	-0.662459	-1.32779	-0.878125	-0.687332	0.174943	0.248999	0.545473
Interneuron 23	-1.03749	-0.602969	-1.1614	-0.680096	-0.664156	-0.340286	-0.121524	-0.336931	-0.245201	-0.392078	-0.964172	-1.73804	-1.74044	-1.29617	-0.774081	-0.557868	-0.892058	-0.883328	-0.703658	0.0753561	1.09474	1.95107	2.38265	1.73203	1.12972	0.534218	0.0445483	-0.0947415	-0.351016	0.338176	0.884185	1.43609	1.50394	0.943788	1.05597	0.467817	0.477447	-0.120204	0.0165268	-0.370368
Interneuron 24	-0.862677	-0.99292	-0.976312	-1.29247	-1.01502	-0.997106	-1.21853	-1.89572	-1.86248	-1.32642	-0.428566	-0.484486	-0.139455	0.019367	0.402867	-0.0192522	-0.20723	0.354802	1.27807	0.996788	0.611639	0.64337	1.39168	1.96958	1.85058	1.90371	0.952896	1.07677	0.642537	1.29129	0.503641	0.26098	-0.296425	-0.340005	-0.207239	-0.387674	-0.215873	-0.444447	-0.202507	-0.337747
Interneuron 25	-0.365514	-0.635377	-0.906863	-0.870882	-0.831719	-0.708816	-0.892562	-0.649178	-0.665257	-0.596242	-0.654474	-0.61819	-0.538621	-0.502052	-0.587167	-0.676076	-0.958892	-1.08701	-1.25191	-1.33363	-1.40601	-1.1987	-0.254306	0.645703	0.952737	1.08804	1.33328	1.89679	1.58879	1.21534	1.1442	0.811766	0.9465	0.980521	1.48219	1.64116	1.15224	0.682119	0.330953	0.297122
Interneuron 26	-0.317222	-0.352386	-0.611886	-0.32941	-0.45683	-0.184762	-0.306677	-0.058483	-0.165971	-0.29441	-0.543496	-0.176662	0.241431	0.440699	0.280859	0.137041	-0.0261399	-1.24144	-2.07112	-2.17965	-1.38561	-0.6016	-0.617611	-0.619803	-0.345079	-0.501385	-0.215872	-0.108079	0.808661	0.856884	1.42421	1.61014	2.24423	2.09859	2.1872	1.51728	0.597525	-0.108886	-0.351042	-0.273234
Interneuron 27	0.627228	0.204594	0.0797609	0.147687	0.658756	0.843231	0.514187	0.0783802	-0.0893825	-0.324255	-0.0447658	-0.133546	0.158171	-0.0915748	-0.545678	-0.81543	-1.39531	-1.44132	-1.71177	-1.21692	-1.16402	-1.27731	-1.79542	-1.89709	-1.63126	-0.763468	-0.0951606	0.786292	0.994333	0.940327	0.649618	0.445088	1.04649	1.36696	1.68041	1.19976	1.24909	0.868381	1.10047	0.794469
Interneuron 28	0.242929	0.270876	0.747754	0.756986	0.589343	-0.0856739	0.000237942	0.0588261	0.707997	0.466709	0.0897035	-0.243976	-0.420673	-0.464733	-0.518557	-0.897953	-0.831039	-0.658223	-0.485572	-0.388651	-1.05863	-0.940544	-0.938753	-0.998579	-1.37545	-1.51186	-0.888187	-0.728228	0.0503825	0.0547443	1.10334	1.19098	2.24511	2.14945	2.48922	1.52048	0.96633	-0.0887059	-0.855255	-1.32216
Interneuron 29	-0.436422	0.135761	0.0764829	0.283217	0.0871031	0.0135341	-0.643996	-1.55641	-1.2434	-0.896564	-0.377779	-0.291763	0.333003	0.792793	0.880554	0.886145	0.810015	1.0399	1.03384	1.87051	1.7891	1.28431	0.0630631	-0.380196	-0.162463	-0.438908	-0.416545	-1.38202	-1.53507	-1.60251	-1.26152	-1.21537	-1.33108	-0.639926	-0.531499	0.479831	0.15736	1.23195	1.12505	1.96993

## Sheet: Fig_2c
Inter-bat distance bins (m)	-39	-37	-35	-33	-31	-29	-27	-25	-23	-21	-19	-17	-15	-13	-11	-9	-7	-5	-3	-1	1	3	5	7	9	11	13	15	17	19	21	23	25	27	29	31	33	35	37	39
Fraction of enhancement significant bins for pyramidal neurons	0	0	0	0	0	0	0	0	0.008	0.016	0.008	0.008	0.008	0.024	0.04	0.056	0.112	0.168	0.2	0.296	0.368	0.32	0.264	0.224	0.168	0.136	0.112	0.088	0.12	0.112	0.064	0.056	0.064	0.056	0.032	0.04	0.04	0.04	0.024	0
Fraction of enhancement significant bins for interneurons	0	0	0	0	0.0344828	0.0344828	0.0344828	0.0344828	0.0344828	0.0344828	0	0	0.0344828	0.0344828	0.103448	0.241379	0.241379	0.344828	0.344828	0.344828	0.241379	0.275862	0.137931	0.103448	0.0689655	0.0344828	0.0344828	0.0344828	0.0344828	0.0344828	0	0	0.0344828	0.0344828	0.0689655	0.0344828	0.0344828	0	0	0
Neurons sorted as in Fig 1h	Significant enhancement start distance bin #1	Significant enhancement end distance bin #1	Significant enhancement start distance bin #2	Significant enhancement end distance bin #2	Significant suppression start distance bin #1	Significant suppression end distance bin #1	Significant suppression start distance bin #2	Significant suppression end distance bin #2
pyramidal neuron 1					-5	-1	9	13
pyramidal neuron 2					17	19
pyramidal neuron 3					11	13
pyramidal neuron 4	-23	-21
pyramidal neuron 5					5	11
pyramidal neuron 6	-21	-19
pyramidal neuron 7	-17	-15
pyramidal neuron 8	-13	-11
pyramidal neuron 9	-3	-1
pyramidal neuron 10	-11	-9
pyramidal neuron 11	-13	-9
pyramidal neuron 12	-13	-5
pyramidal neuron 13	-11	-5
pyramidal neuron 14					27	29
pyramidal neuron 15	-7	-5
pyramidal neuron 16	-9	-5
pyramidal neuron 17	-7	-1
pyramidal neuron 18	-7	-1
pyramidal neuron 19	-7	-1
pyramidal neuron 20	-9	-3
pyramidal neuron 21	-7	-3
pyramidal neuron 22	-7	-1
pyramidal neuron 23	-7	-5
pyramidal neuron 24	-5	3			33	35
pyramidal neuron 25	-9	-1
pyramidal neuron 26	-5	-3			25	29
pyramidal neuron 27	-3	1
pyramidal neuron 28	-1	1
pyramidal neuron 29	-5	1
pyramidal neuron 30	-3	3
pyramidal neuron 31	-3	1
pyramidal neuron 32	-5	3
pyramidal neuron 33	-3	1
pyramidal neuron 34	-5	1			17	29	33	37
pyramidal neuron 35	-3	1
pyramidal neuron 36	-3	3
pyramidal neuron 37	-5	3
pyramidal neuron 38	-1	1
pyramidal neuron 39	-3	3
pyramidal neuron 40	-1	3
pyramidal neuron 41	-7	5
pyramidal neuron 42	-1	1
pyramidal neuron 43	-1	1
pyramidal neuron 44	-1	3
pyramidal neuron 45	-1	5
pyramidal neuron 46	-1	1
pyramidal neuron 47	-3	3
pyramidal neuron 48	-5	3
pyramidal neuron 49	-1	11
pyramidal neuron 50	-1	1
pyramidal neuron 51	1	5
pyramidal neuron 52	1	5
pyramidal neuron 53	1	5
pyramidal neuron 54	-1	3
pyramidal neuron 55	1	9
pyramidal neuron 56	-1	11
pyramidal neuron 57	3	5
pyramidal neuron 58	-1	5
pyramidal neuron 59	1	11
pyramidal neuron 60	1	7
pyramidal neuron 61	1	7
pyramidal neuron 62	-1	5
pyramidal neuron 63	1	7
pyramidal neuron 64	-7	5
pyramidal neuron 65	3	7
pyramidal neuron 66	1	9
pyramidal neuron 67	3	9
pyramidal neuron 68	3	9
pyramidal neuron 69	1	7
pyramidal neuron 70	1	7
pyramidal neuron 71	1	7
pyramidal neuron 72	-1	7
pyramidal neuron 73	1	11
pyramidal neuron 74	1	5
pyramidal neuron 75	5	11
pyramidal neuron 76	5	7
pyramidal neuron 77	3	13
pyramidal neuron 78	7	13			-3	-1
pyramidal neuron 79	5	9
pyramidal neuron 80	1	13
pyramidal neuron 81	7	13
pyramidal neuron 82	7	9			25	27
pyramidal neuron 83	7	11
pyramidal neuron 84	5	13
pyramidal neuron 85	9	15
pyramidal neuron 86	3	9
pyramidal neuron 87	11	13
pyramidal neuron 88	7	11
pyramidal neuron 89	11	13
pyramidal neuron 90	9	17
pyramidal neuron 91	13	17
pyramidal neuron 92	13	19
pyramidal neuron 93	15	19
pyramidal neuron 94	11	21
pyramidal neuron 95	13	17
pyramidal neuron 96	15	17
pyramidal neuron 97	15	19
pyramidal neuron 98	13	19
pyramidal neuron 99	17	19
pyramidal neuron 100					1	5
pyramidal neuron 101	17	19
pyramidal neuron 102	17	21
pyramidal neuron 103	15	21
pyramidal neuron 104	17	19
pyramidal neuron 105	17	19
pyramidal neuron 106	19	21
pyramidal neuron 107	21	25
pyramidal neuron 108	19	23
pyramidal neuron 109					-3	1
pyramidal neuron 110	19	23
pyramidal neuron 111	21	27			3	5
pyramidal neuron 112	23	35
pyramidal neuron 113					-1	5
pyramidal neuron 114	23	25
pyramidal neuron 115					-13	3
pyramidal neuron 116	25	31			-19	-17
pyramidal neuron 117	31	33
pyramidal neuron 118	27	35			-9	5
pyramidal neuron 119	31	33
pyramidal neuron 120					-1	3
pyramidal neuron 121	33	37
pyramidal neuron 122	23	27	35	37
pyramidal neuron 123					3	13
pyramidal neuron 124	25	27	35	37	-13	-9	-1	3
pyramidal neuron 125	25	29
	Significant enhancement start distance bin #1	Significant enhancement end distance bin #1	Significant enhancement start distance bin #2	Significant enhancement end distance bin #2	Significant suppression start distance bin #1	Significant suppression end distance bin #1
Interneuron 1					5	11
Interneuron 2					3	9
Interneuron 3					-3	-1
Interneuron 4	-9	-5			13	21
Interneuron 5	-31	-21			21	29
Interneuron 6					11	17
Interneuron 7					11	17
Interneuron 8					-5	-3
Interneuron 9	-15	-13			21	23
Interneuron 10	-11	-3	1	3
Interneuron 11	-11	-3
Interneuron 12	-11	-1
Interneuron 13	-9	-1
Interneuron 14	-5	3	29	33	15	17
Interneuron 15	-9	-1
Interneuron 16	-5	-1
Interneuron 17	-9	-3
Interneuron 18	-1	9			-13	-9
Interneuron 19	-5	11			-15	-11
Interneuron 20	-1	3			35	37
Interneuron 21	-3	3
Interneuron 22	3	5
Interneuron 23	3	7
Interneuron 24					-27	-23
Interneuron 25	13	19			-5	1
Interneuron 26					-3	-1
Interneuron 27					-7	9
Interneuron 28	25	29			9	11
Interneuron 29	-1	1

## Sheet: Fig_2d
Inter-bat distance bins (m)	-40	-35.5556	-31.1111	-26.6667	-22.2222	-17.7778	-13.3333	-8.88889	-4.44444	0	4.44444	8.88889	13.3333	17.7778	22.2222	26.6667	31.1111	35.5556	40
Fraction of enhancement onset for pyramidal neurons	0	0.008	0.016	0.016	0.04	0.032	0.112	0.2	0.112	0.104	0.048	0.072	0.056	0.024	0.008	0.016	0.008	0	0
Fraction of enhancement onset for interneurons	0	0.0344828	0	0.0689655	0.0689655	0.0344828	0.206897	0.103448	0	0.0344828	0	0	0	0	0	0	0	0	0
Neurons sorted as in Fig. 1h	Enhancement onset distance (m)	Suppression onset distance (m)
pyramidal neuron 1	15.5414
pyramidal neuron 2		-18.2782
pyramidal neuron 3		-10.2632
pyramidal neuron 4	18.2782
pyramidal neuron 5	30.985
pyramidal neuron 6		-8.69925
pyramidal neuron 7	28.8346
pyramidal neuron 8		-13.1955
pyramidal neuron 9	27.4662
pyramidal neuron 10		-22.188
pyramidal neuron 11		-22.3835
pyramidal neuron 12	21.2105
pyramidal neuron 13		-5.57143
pyramidal neuron 14	1.07519
pyramidal neuron 15		-15.5414
pyramidal neuron 16	16.9098
pyramidal neuron 17		-6.74436
pyramidal neuron 18	11.6316
pyramidal neuron 19	12.0226
pyramidal neuron 20	16.1278
pyramidal neuron 21	11.4361
pyramidal neuron 22	13.782
pyramidal neuron 23	3.03008
pyramidal neuron 24	13
pyramidal neuron 25	11.0451
pyramidal neuron 26		-2.6391
pyramidal neuron 27	10.0677
pyramidal neuron 28	9.4812
pyramidal neuron 29	11.0451
pyramidal neuron 30	12.218
pyramidal neuron 31	10.4586
pyramidal neuron 32	5.37594
pyramidal neuron 33	9.09023
pyramidal neuron 34	-9.87218
pyramidal neuron 35	7.91729
pyramidal neuron 36	3.42105
pyramidal neuron 37	7.7218
pyramidal neuron 38	-1.46617
pyramidal neuron 39	8.69925
pyramidal neuron 40	-2.05263
pyramidal neuron 41	-5.57143
pyramidal neuron 42	-4.98496
pyramidal neuron 43	2.44361
pyramidal neuron 44	3.22556
pyramidal neuron 45	3.22556
pyramidal neuron 46	-6.35338
pyramidal neuron 47	1.27068
pyramidal neuron 48		-6.74436
pyramidal neuron 49	-7.13534
pyramidal neuron 50	1.66165
pyramidal neuron 51	-6.54887
pyramidal neuron 52	-4.3985
pyramidal neuron 53	-11.6316
pyramidal neuron 54	-10.4586
pyramidal neuron 55	-30.594
pyramidal neuron 56	-8.30827
pyramidal neuron 57	-6.93985
pyramidal neuron 58	-0.684211
pyramidal neuron 59	0.488722
pyramidal neuron 60	-0.684211
pyramidal neuron 61	0.293233
pyramidal neuron 62	-10.6541
pyramidal neuron 63	-1.85714
pyramidal neuron 64	-8.30827
pyramidal neuron 65	-14.1729
pyramidal neuron 66	-1.85714
pyramidal neuron 67	-4.59398
pyramidal neuron 68	-7.52632
pyramidal neuron 69	-1.27068
pyramidal neuron 70	-11.0451
pyramidal neuron 71	-17.6917
pyramidal neuron 72	-3.03008
pyramidal neuron 73	-2.83459
pyramidal neuron 74	-1.85714
pyramidal neuron 75	-24.1429
pyramidal neuron 76	-11.4361
pyramidal neuron 77	-10.0677
pyramidal neuron 78	-23.1654
pyramidal neuron 79	-8.50376
pyramidal neuron 80	-3.81203
pyramidal neuron 81	-8.69925
pyramidal neuron 82	-11.0451
pyramidal neuron 83	-5.18045
pyramidal neuron 84	-14.9549
pyramidal neuron 85	-12.8045
pyramidal neuron 86	-4.59398
pyramidal neuron 87	-7.91729
pyramidal neuron 88	-4.59398
pyramidal neuron 89	-12.8045
pyramidal neuron 90	-21.406
pyramidal neuron 91	-6.15789
pyramidal neuron 92	-8.50376
pyramidal neuron 93	-6.93985
pyramidal neuron 94	-15.3459
pyramidal neuron 95	-10.2632
pyramidal neuron 96	-8.30827
pyramidal neuron 97	-13
pyramidal neuron 98	-11.0451
pyramidal neuron 99	-7.13534
pyramidal neuron 100	-6.54887
pyramidal neuron 101	-33.9173
pyramidal neuron 102	-9.28571
pyramidal neuron 103	-14.1729
pyramidal neuron 104	-10.0677
pyramidal neuron 105	-9.4812
pyramidal neuron 106	-11.6316
pyramidal neuron 107	-10.2632
pyramidal neuron 108	-25.9023
pyramidal neuron 109	-10.8496
pyramidal neuron 110	-13
pyramidal neuron 111	-12.4135
pyramidal neuron 112		23.3609
pyramidal neuron 113	-15.5414
pyramidal neuron 114	-22.5789
pyramidal neuron 115	-16.9098
pyramidal neuron 116	-14.9549
pyramidal neuron 117	-16.1278
pyramidal neuron 118	-16.3233
pyramidal neuron 119	-23.5564
pyramidal neuron 120	-29.4211
pyramidal neuron 121		-4.78947
pyramidal neuron 122	-25.9023
pyramidal neuron 123		5.76692
pyramidal neuron 124		13
pyramidal neuron 125		-8.50376
Interneuron 1	-12.4135
Interneuron 2		0.293233
Interneuron 3		-26.4887
Interneuron 4		-12.218
Interneuron 5		-14.9549
Interneuron 6		-38.609
Interneuron 7	-1.27068
Interneuron 8	-7.91729
Interneuron 9	-12.0226
Interneuron 10	-12.0226
Interneuron 11		-18.6692
Interneuron 12		-16.5188
Interneuron 13	-14.5639
Interneuron 14	-7.91729
Interneuron 15	-21.015
Interneuron 16	-11.6316
Interneuron 17	-28.2481
Interneuron 18	-28.8346
Interneuron 19	-13.9774
Interneuron 20	-20.4286
Interneuron 21	-19.0602
Interneuron 22		-7.91729
Interneuron 23		6.15789
Interneuron 24		-9.4812
Interneuron 25	-35.6767
Interneuron 26	-10.8496
Interneuron 27		-5.57143
Interneuron 28		-0.293233
Interneuron 29		-17.6917

## Sheet: Fig_2e
	Cell 51		Cell 81		Cell 21		Cell 73
Inter-bat distance (m)	High click-rate tuning curve (Hz)	Low click-rate tuning curve (Hz)	High click-rate tuning curve (Hz)	Low click-rate tuning curve (Hz)	High click-rate tuning curve (Hz)	Low click-rate tuning curve (Hz)	High click-rate tuning curve (Hz)	Low click-rate tuning curve (Hz)
-39	3.57492	4.35835	0.778505	0.531915	3.16486	6.48802	37.0719	32.6246
-37	4.15319	5.51995	1.54464	0.463188	3.37373	5.73628	36.0967	32.5291
-35	5.14653	5.94815	2.12651	0.21373	4.18355	3.49671	34.1047	33.7044
-33	4.82895	6.53884	3.62875	0.533219	4.02174	2.39401	35.8735	34.2137
-31	5.0281	6.3341	3.43347	0.747222	3.57491	1.4397	37.9866	36.574
-29	4.63429	6.26304	3.73481	0.642069	2.92055	1.87023	40.3985	36.8342
-27	5.31262	6.4202	3.10181	0.430108	2.59224	1.2067	39.9443	38.7901
-25	5.74469	5.90758	3.63663	0.543257	2.73218	1.50423	40.9477	37.8324
-23	6.45865	6.02925	3.52637	1.40071	2.56724	1.4936	39.1556	39.1409
-21	7.93496	4.79301	3.51871	1.94892	3.33882	2.08486	37.4377	34.7011
-19	8.06547	4.67926	2.82692	2.47782	4.29575	2.06817	34.7758	33.719
-17	8.69114	3.58536	2.80624	2.69218	5.917	2.06558	33.6647	31.2529
-15	8.8036	3.87125	3.70031	3.1014	4.9729	1.77126	33.1649	30.6118
-13	9.1291	4.1456	4.7161	2.99699	5.22957	1.62639	31.4211	30.1261
-11	9.53249	6.39918	5.25465	2.55214	5.25777	1.76052	30.9263	31.1064
-9	11.7463	8.33787	5.96668	2.749	6.66676	2.43454	30.111	32.5412
-7	18.4677	10.511	7.40587	3.35169	7.19126	3.06644	36.1144	35.5152
-5	25.2453	12.5939	9.69448	4.28237	8.79553	2.99345	46.5132	40.4439
-3	24.6565	12.2454	9.04557	3.94646	9.31156	2.96391	57.2967	46.4485
-1	17.1398	10.1775	9.1065	3.6083	10.0179	3.52513	58.7504	47.321
1	8.82918	5.65319	6.97115	2.74927	8.46572	4.13925	55.6935	47.261
3	5.91605	3.8805	6.05184	2.03168	7.2196	4.53886	52.1331	46.6362
5	5.39859	2.79727	3.29544	1.92943	4.68404	3.17155	51.6403	47.4905
7	5.06626	3.50347	3.1023	2.17127	3.22725	2.76729	51.5921	44.0773
9	5.24247	4.74701	3.26718	2.9123	2.65967	1.70968	49.6754	42.5765
11	4.7865	4.62367	3.84099	2.75561	2.40269	1.29127	46.5877	40.2848
13	4.9397	4.64207	3.78006	2.03022	1.81546	0.575962	43.7584	41.5744
15	4.64979	3.99298	3.22635	1.40659	1.99073	0.434182	40.8613	38.6213
17	4.88879	4.94926	2.57052	0.540787	2.00206	0.59216	39.4478	37.0465
19	5.20347	5.14975	1.59721	0.540787	2.78567	0.787508	38.6322	35.406
21	5.23295	5.43508	1.41095	0.323986	2.64001	1.87096	36.7713	34.6022
23	5.49282	5.36648	1.52627	0.323986	2.774	3.12391	34.7733	34.1175
25	5.08102	5.76679	1.76184	0.219308	2.61896	3.9483	33.0349	33.7635
27	5.41431	6.1759	1.87467	0.220751	3.07327	3.58383	33.8891	33.9982
29	6.09974	5.27532	1.40847	0.563216	2.78208	2.80182	33.2535	33.3609
31	6.03515	4.98983	0.818305	0.681152	2.6493	1.86734	30.8856	34.9277
33	5.25231	3.99568	0.231493	1.04359	1.58561	1.31076	30.6863	35.5918
35	5.41861	5.84558	0.812213	1.224	1.80994	1.1416	32.9149	37.1807
37	6.07957	5.73565	1.38295	1.80541	1.70333	1.42219	33.415	33.7666
39	7.19627	6.76137	1.90201	1.99889	2.0672	1.45301	32.5482	32.8488

[truncated: 2 more sheets: Fig_2f, Fig_2g]
