# Supplementary material for: Natural switches in behaviour rapidly modulate hippocampal coding
Source: Nature. 2022 Aug 24;609(7925):119–27. doi: 10.1038/s41586-022-05112-2 (PMC9433324; doi:10.1038/s41586-022-05112-2)
Supplement: Supplementary file 4 — Source Data Fig. 3 [file 41586_2022_5112_MOESM4_ESM.xlsx]

## Sheet: Fig_3a_cell_331
1D distance tuning curve:			Firing-rate within field (order based on position in the tunnel)					2D Firing rate map:
Inter-bat distance bins (m)	1D tuning curve: Firing rate (Hz)		Inter-bat distance bins (m)	Firing-rate within field 1 (Hz)	Firing-rate within field 2 (Hz)	Firing-rate within field 3 (Hz)		Inter-bat distance bins (m)	Position bins (m)		map = numbers indicate firing rate (Hz)
-39	2.04724		-38.6667	7.6373	20.2073	0.531915		-38.4615	1.5		NaN	NaN	NaN	NaN	NaN	NaN	NaN	NaN	NaN	NaN	NaN	NaN	NaN	NaN	NaN	NaN	NaN	NaN	NaN	NaN	NaN	NaN	NaN	NaN	NaN	NaN
-37	3.05132		-36	5.09153	20.1382	0.35461		-35.3846	4.5		NaN	NaN	NaN	NaN	NaN	NaN	NaN	NaN	NaN	NaN	NaN	NaN	NaN	NaN	NaN	NaN	NaN	NaN	NaN	NaN	NaN	NaN	NaN	NaN	NaN	NaN
-35	3.3379		-33.3333	3.67374	20.5923	0.35461		-32.3077	7.5		NaN	NaN	NaN	NaN	NaN	NaN	NaN	NaN	NaN	NaN	NaN	NaN	NaN	NaN	NaN	NaN	NaN	NaN	NaN	0.325595	0.41893	0.508484	0.565501	0.659414	0.85919	1.12038
-33	3.10788		-30.6667	3.99157	18.4043	0.57971		-29.2308	10.5		NaN	NaN	NaN	NaN	NaN	NaN	NaN	NaN	NaN	NaN	NaN	NaN	NaN	NaN	NaN	NaN	NaN	0.609289	0.391189	0.332076	0.389778	0.512729	0.678024	0.914315	1.20459	1.45711
-31	3.15724		-28	6.79269	16.8302	0.923353		-26.1538	13.5		NaN	NaN	NaN	NaN	NaN	NaN	NaN	NaN	NaN	NaN	NaN	NaN	NaN	NaN	NaN	2.04944	1.31832	0.806353	0.516296	0.389722	0.409236	0.568187	0.834995	1.15149	1.42468	1.58753
-29	3.64743		-25.3333	6.88706	14.7012	1.81621		-23.0769	16.5		NaN	NaN	NaN	NaN	NaN	NaN	NaN	NaN	NaN	NaN	NaN	NaN	NaN	2.60152	2.74703	2.27156	1.58632	1.04428	0.711943	0.530916	0.498928	0.645026	0.906282	1.15724	1.31697	1.37753
-27	3.63875		-22.6667	5.67069	12.1718	1.78746		-20	19.5		NaN	NaN	NaN	NaN	NaN	NaN	NaN	NaN	NaN	NaN	NaN	0.642206	1.35491	2.13028	2.53124	2.36105	1.87627	1.42191	1.08909	0.823221	0.656899	0.6665	0.789452	0.898806	0.946271	0.944045
-25	3.1447		-20	7.21739	13.8044	1.44382		-16.9231	22.5		NaN	NaN	NaN	NaN	NaN	NaN	NaN	NaN	NaN	0.0308055	0.131511	0.409644	0.948668	1.66173	2.25812	2.51025	2.48414	2.30971	1.95007	1.41363	0.924566	0.679152	0.624744	0.614976	0.590547	0.554646
-23	2.73002		-17.3333	7.66362	16.3812	2.65307		-13.8462	25.5		NaN	NaN	NaN	NaN	NaN	NaN	NaN	0	0.0020372	0.0167451	0.0782086	0.267417	0.687533	1.38479	2.28879	3.23721	3.96996	4.12563	3.51027	2.40396	1.38728	0.810162	0.592705	0.515005	0.462303	0.408957
-21	2.49184		-14.6667	7.83753	20.4732	3.3033		-10.7692	28.5		NaN	NaN	NaN	NaN	NaN	0	0	0	0.00100563	0.00893274	0.0481059	0.191382	0.579892	1.41652	2.85051	4.67038	6.11786	6.40144	5.36716	3.59783	1.98059	1.03701	0.6794	0.58936	0.556401	0.503386
-19	2.8944		-12	6.90851	17.3378	4.15076		-7.69231	31.5		NaN	NaN	NaN	NaN	0.0022554	0.000752456	0.000183586	3.15894e-05	0.000401836	0.00469206	0.0316592	0.154436	0.55468	1.54912	3.37994	5.72359	7.53818	7.85444	6.55633	4.36744	2.34374	1.14794	0.709388	0.630544	0.621229	0.571566
-17	2.93686		-9.33333	7.70242	17.0997	2.50843		-4.61538	34.5		NaN	NaN	NaN	0.0296748	0.0137255	0.00496348	0.00132811	0.000249499	0.000152437	0.00259093	0.0224312	0.125961	0.490859	1.43759	3.21697	5.52177	7.3046	7.54714	6.163	3.9855	2.09817	1.06546	0.703391	0.604998	0.549178	0.476342
-15	3.37323		-6.66667	6.23773	15.1315	2.20813		-1.53846	37.5		NaN	NaN	0.178312	0.112323	0.05974	0.0265332	0.0102843	0.00395085	0.00226388	0.0047362	0.0226547	0.109366	0.410784	1.18724	2.63811	4.48428	5.7891	5.68541	4.32661	2.69316	1.61693	1.19986	1.03006	0.822121	0.600061	0.438091
-13	3.31357		-4	4.70572	16.1395	3.62824		1.53846	40.5		NaN	0.641755	0.502936	0.358365	0.22224	0.121537	0.0640174	0.0369962	0.0282587	0.0337496	0.0612175	0.16406	0.485887	1.23263	2.46478	3.78541	4.39269	3.85401	2.69961	1.83264	1.64484	1.82786	1.82281	1.4742	1.06006	0.805452
-11	3.3333		-1.33333	4.09414	17.2788	12.1428		4.61538	43.5		1.67182	1.41261	1.17063	0.916392	0.650112	0.423704	0.271411	0.185019	0.153303	0.169885	0.232475	0.411374	0.918425	1.972	3.41151	4.53199	4.62438	3.7148	2.56801	1.97636	2.14581	2.636	2.80711	2.50741	2.13516	2.01008
-9	3.17187		1.33333	9.63492	17.1117	23.8345		7.69231	46.5		3.07053	2.64155	2.2721	1.91917	1.52972	1.14582	0.843043	0.6527	0.589945	0.650456	0.795287	1.09352	1.87152	3.4153	5.33271	6.59607	6.4688	5.14788	3.57584	2.7149	2.85561	3.53203	3.99746	4.00271	3.96876	4.23217
-7	3.36339		4	12.3778	18.3963	29.5035		10.7692	49.5		4.48568	3.95155	3.55603	3.25476	2.87628	2.39356	1.95968	1.70272	1.68063	1.87174	2.12817	2.4584	3.32539	5.14133	7.4305	8.97693	8.84335	7.14495	5.04571	3.88477	4.12756	5.15783	5.9229	6.03196	6.01025	6.28214
-5	3.7114		6.66667	16.6767	15.6453	27.6472		13.8462	52.5		5.02414	4.61242	4.44988	4.48021	4.36857	3.97273	3.54891	3.3692	3.51309	3.86183	4.10599	4.27388	5.05122	6.94888	9.42078	11.1498	11.0606	9.18084	6.85363	5.76974	6.4304	7.77275	8.3709	7.9497	7.31392	7.04836
-3	4.07464		9.33333	17.1643	14.2953	19.499		16.9231	55.5		4.58014	4.48356	4.71855	5.22718	5.5624	5.43871	5.14589	5.08315	5.34353	5.72187	5.88362	5.98402	6.796	8.74181	11.1714	12.7986	12.6446	10.813	8.74304	8.09584	8.98893	10.0554	10.0936	9.0861	7.80655	6.86891
-1	5.68442		12	14.4395	12.4779	15.6721		20	58.5		4.13904	4.41223	5.0082	5.86724	6.53088	6.63833	6.45984	6.45876	6.7685	7.18174	7.40567	7.60937	8.46464	10.2965	12.4209	13.5883	13.072	11.3807	9.95562	9.80386	10.5446	11.1185	10.8502	9.68768	8.05183	6.52723
1	8.33358		14.6667	9.21706	12.297	9.52022		23.0769	61.5		5.19565	5.89908	6.78565	7.70877	8.29733	8.39024	8.36806	8.60138	9.0383	9.40303	9.53165	9.65882	10.3417	11.7953	13.2752	13.6179	12.5887	11.2005	10.5758	10.8841	11.4882	11.7957	11.5682	10.6071	8.95617	7.15639
3	12.5663		17.3333	4.59588	13.0917	5.51437		26.1538	64.5		9.13324	10.184	11.0442	11.4886	11.4545	11.2586	11.4472	12.0575	12.5567	12.5888	12.3393	12.2785	12.7813	13.7122	14.2641	13.7314	12.448	11.4892	11.5297	12.2352	12.8266	12.9871	12.8009	12.0858	10.7382	9.20763
5	14.6686		20	4.87691	14.1782	1.95123		29.2308	67.5		14.6295	15.3998	15.6068	15.1419	14.2743	13.6767	13.9749	14.8627	15.3588	15.0652	14.5607	14.5601	15.1122	15.6305	15.4733	14.503	13.2459	12.5598	12.8751	13.6885	14.1328	13.9521	13.4488	12.7431	11.8632	11.0531
7	15.0424		22.6667	11.4133	15.4554	1.91097		32.3077	70.5		16.5461	16.7745	16.4752	15.5674	14.3187	13.4993	13.7714	14.687	15.0965	14.6915	14.3466	14.7335	15.5031	15.973	15.8366	15.1404	14.1691	13.4554	13.3585	13.5588	13.3732	12.5836	11.5895	10.817	10.4111	10.3236
9	13.3056		25.3333	15.233	15.1651	1.84274		35.3846	73.5		12.7468	12.8655	12.7951	12.3008	11.3626	10.5857	10.5958	11.0636	11.168	10.9574	11.2097	12.0673	12.9831	13.6337	14.069	14.1961	13.7537	12.7917	11.6742	10.6166	9.53338	8.39881	7.46446	7.00218	7.04109	7.3874
11	11.1141		28	15.9146	15.8615	1.2963		38.4615	76.5		6.7536	7.09486	7.5132	7.62478	7.14397	6.43639	6.05902	5.9909	5.97456	6.19368	6.90301	7.85018	8.70481	9.59337	10.7228	11.6917	11.6724	10.3155	8.18457	6.20729	4.85538	4.06308	3.65942	3.58752	3.81766	4.228
13	8.60262		30.6667	10.0267	14.0526	1.57519			79.5		2.59989	2.96685	3.44064	3.68759	3.42778	2.88237	2.4675	2.31016	2.39607	2.7968	3.51922	4.43679	5.54216	7.02323	8.8062	10.0942	9.83906	7.87145	5.23304	3.15247	2.04029	1.61415	1.50352	1.54567	1.72035	1.98716
15	6.38039		33.3333	6.65473	12.9174	1.72565			82.5		0.803282	0.98935	1.23046	1.36196	1.25364	1.01127	0.829982	0.803702	0.966588	1.3703	2.13515	3.50244	5.6819	8.47496	10.9564	11.7997	10.399	7.47189	4.41808	2.2749	1.21183	0.831117	0.720256	0.707193	0.773271	0.898009
17	4.72191		36	5.77739	11.0169	2.62655			85.5		0.320673	0.356385	0.442409	0.539357	0.590974	0.601056	0.626267	0.736287	0.983872	1.45757	2.50659	4.82523	8.75925	13.2762	16.1472	15.8122	12.7739	8.70857	5.0756	2.64547	1.436	0.971389	0.787635	0.713317	0.729372	0.796458
19	3.60472		38.6667	6.83123	11.4405	2.1326			88.5		0.353868	0.335475	0.412277	0.586143	0.788391	0.959079	1.12146	1.3648	1.73336	2.31519	3.67469	6.87803	12.2126	17.8504	20.773	19.5072	15.2754	10.3069	6.12897	3.37901	2.00281	1.47263	1.27208	1.22269	1.28259	1.36512
21	3.148								91.5		0.446627	0.445152	0.582474	0.852295	1.15692	1.42244	1.68636	2.04224	2.47246	3.03997	4.4575	7.90893	13.6373	19.7581	23.0987	21.8658	17.1802	11.5986	6.95836	3.92321	2.38454	1.79761	1.64195	1.72182	1.93658	2.1314
23	3.68709								94.5		0.376891	0.417841	0.592635	0.882917	1.20041	1.48356	1.75912	2.08832	2.4323	2.90866	4.24267	7.48805	12.9661	19.2268	23.2593	22.6913	18.0403	12.0508	7.06732	3.87011	2.23643	1.61101	1.51712	1.74465	2.15188	2.54716
25	3.90589								97.5		0.205833	0.26117	0.404557	0.619694	0.848458	1.04595	1.2228	1.43124	1.69197	2.16221	3.40738	6.26781	11.1841	17.2292	21.7177	21.8156	17.3959	11.2987	6.30729	3.244	1.7039	1.10909	1.04694	1.32503	1.81722	NaN
27	4.14039								100.5		0.0763939	0.110963	0.184052	0.286255	0.393276	0.488119	0.578961	0.708968	0.930277	1.37922	2.45017	4.83762	9.12787	14.8266	19.5262	20.1521	16.1888	10.3916	5.62033	2.7241	1.26881	0.684244	0.587474	0.801156	NaN	NaN
29	3.75301								103.5		0.0189259	0.0307469	0.0532453	0.0842945	0.120049	0.158462	0.20433	0.284326	0.445628	0.790006	1.60515	3.53639	7.36345	12.9579	18.1178	19.6317	16.5578	11.1727	6.2642	3.02248	1.28845	0.535834	NaN	NaN	NaN	NaN
31	3.78518								106.5		0.00298109	0.0053848	0.0098485	0.0166007	0.0263161	0.0406582	0.0641544	0.110561	0.204703	0.412408	0.967315	2.50384	5.95058	11.5197	17.3946	20.373	18.7714	13.9311	8.5277	4.37848	NaN	NaN	NaN	NaN	NaN	NaN
33	3.26893								109.5		0.000237911	0.00058271	0.00121539	0.00249433	0.0057165	0.0152619	0.039477	0.0836431	0.141285	0.237002	0.564287	1.69293	4.5391	9.62863	15.8789	20.491	20.9907	17.3656	NaN	NaN	NaN	NaN	NaN	NaN	NaN	NaN
35	3.35571								112.5		0	2.38844e-06	1.6172e-05	0.000539942	0.00393176	0.0197537	0.0658627	0.14334	0.20663	0.23043	0.36535	1.06635	3.10443	7.19613	13.0873	18.8316	21.6298	NaN	NaN	NaN	NaN	NaN	NaN	NaN	NaN	NaN
37	3.38223								115.5		0	0	0	0.00069011	0.00561716	0.0296542	0.100327	0.21712	0.303931	0.293762	0.293308	0.64298	1.92443	4.85383	9.76424	NaN	NaN	NaN	NaN	NaN	NaN	NaN	NaN	NaN	NaN	NaN
39	3.37942								118.5		0	0	0	0.000696869	0.00568282	0.0299873	0.101994	0.224884	0.325459	0.319895	0.263835	0.396155	1.12982	NaN	NaN	NaN	NaN	NaN	NaN	NaN	NaN	NaN	NaN	NaN	NaN	NaN
									121.5		0	0	0	0.00046003	0.00374708	0.0200637	0.0707209	0.1652	0.258348	0.275985	0.225618	NaN	NaN	NaN	NaN	NaN	NaN	NaN	NaN	NaN	NaN	NaN	NaN	NaN	NaN	NaN
									124.5		0	0	0	0.000204982	0.00169932	0.00951005	0.0359334	0.0918653	0.159842	NaN	NaN	NaN	NaN	NaN	NaN	NaN	NaN	NaN	NaN	NaN	NaN	NaN	NaN	NaN	NaN	NaN
									127.5		0	0	0	6.73891e-05	0.000577974	0.00344963	0.0142919	NaN	NaN	NaN	NaN	NaN	NaN	NaN	NaN	NaN	NaN	NaN	NaN	NaN	NaN	NaN	NaN	NaN	NaN	NaN
									130.5		0	0	0	NaN	NaN	NaN	NaN	NaN	NaN	NaN	NaN	NaN	NaN	NaN	NaN	NaN	NaN	NaN	NaN	NaN	NaN	NaN	NaN	NaN	NaN	NaN
									133.5		NaN	NaN	NaN	NaN	NaN	NaN	NaN	NaN	NaN	NaN	NaN	NaN	NaN	NaN	NaN	NaN	NaN	NaN	NaN	NaN	NaN	NaN	NaN	NaN	NaN	NaN

## Sheet: Fig_3a_cell_316
1D distance tuning curve:			Firing-rate within field (order based on position in the tunnel)					2D Firing rate map:
Inter-bat distance bins (m)	1D tuning curve: Firing rate (Hz)		Inter-bat distance bins (m)	Firing-rate within field 1 (Hz)	Firing-rate within field 2 (Hz)			Inter-bat distance bins (m)	Position bins (m)		map = numbers indicate firing rate (Hz)
-39	2.75735		-38.6667	6.53333	15.1754			-38.4615	1.5		NaN	NaN	NaN	NaN	NaN	NaN	NaN	NaN	NaN	NaN	NaN	NaN	NaN	NaN	NaN	NaN	NaN	NaN	NaN	NaN	NaN	NaN	NaN	NaN	NaN	NaN
-37	2.89465		-36	8.23152	12.3392			-35.3846	4.5		NaN	NaN	NaN	NaN	NaN	NaN	NaN	NaN	NaN	NaN	NaN	NaN	NaN	NaN	NaN	NaN	NaN	NaN	NaN	NaN	NaN	NaN	NaN	NaN	NaN	NaN
-35	2.95255		-33.3333	8.16309	11.1111			-32.3077	7.5		NaN	NaN	NaN	NaN	NaN	NaN	NaN	NaN	NaN	NaN	NaN	NaN	NaN	NaN	NaN	NaN	NaN	NaN	NaN	NaN	0.00524062	0.0124377	0.0223319	0.0303446	0.0305825	NaN
-33	2.50804		-30.6667	7.42235	13.1746			-29.2308	10.5		NaN	NaN	NaN	NaN	NaN	NaN	NaN	NaN	NaN	NaN	NaN	NaN	NaN	NaN	NaN	NaN	NaN	NaN	0.000701704	0.00362116	0.0130575	0.0332768	0.0604871	0.0783514	0.0725938	0.0502314
-31	2.69992		-28	5.17239	17.9365			-26.1538	13.5		NaN	NaN	NaN	NaN	NaN	NaN	NaN	NaN	NaN	NaN	NaN	NaN	NaN	NaN	NaN	NaN	NaN	0	0.00114997	0.0067134	0.0266014	0.0713308	0.129397	0.160402	0.140982	0.0943699
-29	2.91745		-25.3333	7.13049	17.1094			-23.0769	16.5		NaN	NaN	NaN	NaN	NaN	NaN	NaN	NaN	NaN	NaN	NaN	NaN	NaN	NaN	NaN	0	0	0	0.00151352	0.00961288	0.0402979	0.111102	0.202476	0.249771	0.2198	0.148936
-27	3.58473		-22.6667	8.70244	16.2537			-20	19.5		NaN	NaN	NaN	NaN	NaN	NaN	NaN	NaN	NaN	NaN	NaN	NaN	NaN	0	0	0	0	0	0.00146617	0.00973662	0.0422403	0.120399	0.227889	0.293059	0.268527	0.188409
-25	3.28935		-20	10.3877	16.8121			-16.9231	22.5		NaN	NaN	NaN	NaN	NaN	NaN	NaN	NaN	NaN	NaN	NaN	0	0	0	0	0	0	0	0.00097704	0.00674887	0.0307341	0.0927692	0.186401	0.252652	0.240424	0.172513
-23	3.85209		-17.3333	8.2295	19.0039			-13.8462	25.5		NaN	NaN	NaN	NaN	NaN	NaN	NaN	NaN	NaN	0	0	0	0	0	0	0	0	0	0.000451414	0.00330766	0.0160426	0.0512192	0.106958	0.1472	0.139486	0.0987212
-21	4.13294		-14.6667	7.92835	16.8383			-10.7692	28.5		NaN	NaN	NaN	NaN	NaN	NaN	NaN	NaN	0	0	0	0	0	0	0	0	0	0	0.00015026	0.00116558	0.00588305	0.0190159	0.0390048	0.0515726	0.0467042	0.0318523
-19	5.32217		-12	6.09202	16.0626			-7.69231	31.5		NaN	NaN	NaN	NaN	NaN	NaN	0	0	0	0	0	0	0	0	0	0	0	0	3.53038e-05	0.000277364	0.00137556	0.00425398	0.00822487	0.010263	0.00888153	0.00587266
-17	4.91552		-9.33333	4.80693	14.3701			-4.61538	34.5		NaN	NaN	NaN	NaN	0	0	0	0	0	0	0	0	0	0	0	0	0	0	5.28663e-06	3.96798e-05	0.000185424	0.000540468	0.000994657	0.0011998	0.00101833	0.000666165
-15	4.40957		-6.66667	2.36045	15.4963			-1.53846	37.5		NaN	NaN	0	0	0	0	0	0	0	0	0	0	0	0	0	0	0	0	0	0	0	0	0	0	0	0
-13	3.76913		-4	0.885521	12.1926			1.53846	40.5		NaN	0	0	0	0	0	0	0	0	0	0	0	0	0	0	0	0	0	0	0	0	0	0	0	0	0
-11	3.54573		-1.33333	0.30581	13.3538			4.61538	43.5		0	0	0	0	0	0	0	0	0	0	0	0	0	0	0	0	0	0	0	0	0	0	0	0	0	0
-9	3.04715		1.33333	0	9.29654			7.69231	46.5		0	0	0	0	0	0	0	0	0	0	0	0	9.78319e-06	7.39789e-05	0.000344597	0.00104204	0.00206475	0.00270493	0.0023749	0.0014431	0.000721916	0.000633191	0.00109458	0.0016673	0.00189578	0.00171255
-7	2.27763		4	0.231481	7.37179			10.7692	49.5		0.00327806	0.00284514	0.00188422	0.000928616	0.00049832	0.000843249	0.00205105	0.00373367	0.00470856	0.004017	0.00228427	0.000865502	0.000306472	0.000662819	0.00288047	0.00878763	0.0178858	0.0245761	0.0238096	0.0185855	0.0156993	0.0177571	0.0225565	0.0262076	0.026197	0.0229567
-5	1.70513		6.66667	0.231481	5.66127			13.8462	52.5		0.0323064	0.0292425	0.0226326	0.0167856	0.0176365	0.027494	0.0420604	0.0517258	0.0482825	0.03311	0.0163022	0.00572048	0.00192138	0.00349338	0.0144114	0.044505	0.0943188	0.137669	0.14592	0.130733	0.125876	0.141895	0.163329	0.171758	0.160995	0.137159
-3	1.57139		9.33333	1.02044	7.5407			16.9231	55.5		0.193423	0.18327	0.156579	0.135414	0.154511	0.219525	0.284843	0.294281	0.236668	0.147053	0.0696156	0.0251404	0.0091588	0.0139676	0.0533266	0.165755	0.360251	0.544807	0.612074	0.599682	0.618626	0.687945	0.739355	0.720148	0.637983	0.529128
-1	1.35149		12	1.82415	8.63382			20	58.5		0.915841	0.881408	0.783961	0.711183	0.791971	1.0002	1.12951	1.03104	0.754508	0.445313	0.211522	0.0821448	0.0340474	0.0450899	0.150334	0.449012	0.969078	1.49903	1.79236	1.91145	2.05652	2.21611	2.21716	2.00435	1.68552	1.3705
1	0.89856		14.6667	4.03299	10.8154			23.0769	61.5		3.1034	2.91288	2.55203	2.2796	2.39008	2.75251	2.87617	2.47812	1.74047	1.01361	0.49997	0.217958	0.105951	0.119448	0.317546	0.866336	1.83287	2.93025	3.75665	4.26572	4.61843	4.77177	4.53855	3.95343	3.27668	2.69619
3	0.611114		17.3333	5.46625	13.8113			26.1538	64.5		6.4373	5.89265	5.12299	4.57174	4.66177	5.16599	5.29148	4.54078	3.20841	1.91993	1.01912	0.505718	0.271322	0.247631	0.49819	1.21847	2.53013	4.17714	5.64505	6.64595	7.19985	7.32876	6.93476	6.09656	5.17049	4.43053
5	0.474439		20	7.74597	16.4895			29.2308	67.5		8.27125	7.78073	7.05314	6.49875	6.63322	7.31768	7.60355	6.7271	4.96445	3.17197	1.84702	1.00175	0.537707	0.389627	0.589793	1.2867	2.60095	4.38578	6.20786	7.65151	8.54365	8.85987	8.54801	7.71564	6.78855	6.11846
7	0.799324		22.6667	8.58592	13.4391			32.3077	70.5		7.84289	7.86286	7.58231	7.2256	7.39512	8.20771	8.76578	8.11569	6.39269	4.45436	2.82328	1.59607	0.816844	0.473773	0.529846	1.02248	2.03445	3.5646	5.39646	7.13924	8.39657	8.90242	8.59545	7.75223	6.92066	6.4324
9	0.854704		25.3333	11.3637	10.0885			35.3846	73.5		6.27931	6.67362	6.72806	6.47697	6.53406	7.26778	8.01263	7.84215	6.68907	5.11016	3.4791	2.0257	1.01737	0.519551	0.424063	0.673874	1.32285	2.45404	4.02129	5.72462	7.00456	7.31855	6.6537	5.64178	4.92778	4.63384
11	1.50263		28	10.411	6.57091			38.4615	76.5		4.71889	5.08572	5.14633	4.87544	4.82101	5.4461	6.34834	6.73093	6.31001	5.29175	3.90167	2.48151	1.43021	0.842567	0.603062	0.643949	1.01079	1.81415	3.07086	4.46543	5.306	5.06894	4.08628	3.19982	2.82397	2.82048
13	1.61274		30.6667	10.3384	9.95873				79.5		4.36223	4.49058	4.4566	4.30074	4.41875	5.2205	6.48356	7.40068	7.44325	6.66547	5.33583	3.87911	2.70385	1.92218	1.48316	1.37689	1.68892	2.57638	3.98412	5.23646	5.4453	4.55646	3.39293	2.70929	2.65761	2.98071
15	2.31383		33.3333	6.25583	11.9756				82.5		6.1362	6.06082	6.06175	6.24029	6.78381	8.00887	9.72895	10.9336	10.9293	9.90018	8.29151	6.55444	5.07038	3.98159	3.32665	3.21344	3.82684	5.30796	7.238	8.36816	7.84531	6.27294	4.88929	4.40113	4.80124	5.69081
17	2.86226		36	5.60302	18.8041				85.5		8.96681	8.78813	8.97879	9.62814	10.5542	11.826	13.3522	14.2957	14.0972	12.9923	11.3491	9.48196	7.73075	6.31454	5.42854	5.34935	6.27005	8.0796	10.0459	10.8835	9.98059	8.24549	7.13874	7.3507	8.65963	10.4424
19	4.17113		38.6667	3.94025	20.7435				88.5		10.1547	9.91043	10.2731	11.2511	12.2755	13.1843	14.135	14.7504	14.6448	13.8847	12.5481	10.7112	8.68612	6.88967	5.78121	5.72884	6.75551	8.50336	10.2055	10.8109	9.92581	8.5835	8.30995	9.63589	12.0272	14.6707
21	4.55511								91.5		7.93513	7.75625	8.26478	9.4368	10.5999	11.4011	11.9968	12.3345	12.2525	11.6917	10.462	8.53906	6.42255	4.76784	4.00812	4.25991	5.35909	6.8957	8.16677	8.38917	7.50591	6.67295	7.19548	9.281	12.2902	15.4808
23	4.0475								94.5		4.18105	4.23782	4.82734	5.95485	7.10703	7.85725	8.18868	8.13844	7.74299	7.00634	5.81363	4.3252	3.01289	2.2171	2.04726	2.47622	3.37346	4.43007	5.09702	4.91145	4.13765	3.77848	4.62304	6.689	9.56602	NaN
25	2.98224								97.5		1.60977	1.73628	2.15479	2.89253	3.66224	4.11771	4.13576	3.77012	3.22071	2.64789	2.04536	1.45673	1.00935	0.793916	0.846725	1.15616	1.65156	2.15166	2.35493	2.09941	1.67222	1.62923	2.33717	3.84646	6.03221	NaN
27	2.91323								100.5		0.481933	0.549447	0.730281	1.0371	1.34156	1.46416	1.3465	1.08304	0.836158	0.671854	0.542079	0.41131	0.298814	0.246981	0.286923	0.415821	0.597285	0.757621	0.793527	0.673535	0.529849	0.57913	0.993783	1.87093	NaN	NaN
29	2.78323								103.5		0.108378	0.126756	0.173683	0.252606	0.332096	0.365597	0.330797	0.25251	0.192749	0.188719	0.21688	0.220423	0.173718	0.114704	0.0919076	0.112447	0.154387	0.19075	0.196174	0.165134	0.133932	0.172743	0.364084	NaN	NaN	NaN
31	3.00403								106.5		0.0147808	0.0181482	0.0286701	0.0559522	0.107718	0.166443	0.186333	0.151716	0.119924	0.161963	0.268091	0.330699	0.271993	0.150507	0.062629	0.0312723	0.0296142	0.0340214	0.03485	0.0297995	0.026137	NaN	NaN	NaN	NaN	NaN
33	2.39204								109.5		0	0.00105079	0.00657753	0.0285178	0.0821855	0.155966	0.196162	0.170335	0.139765	0.202513	0.354517	0.449166	0.37417	0.20488	0.0744908	0.0189857	0.00484058	0.00228853	0.00203223	0.00155824	NaN	NaN	NaN	NaN	NaN	NaN
35	2.92558								112.5		0	0.000746143	0.00475961	0.0213981	0.0647324	0.129013	0.168722	0.149952	0.124056	0.180513	0.318232	0.408251	0.346192	0.193474	0.0714876	0.0174589	0.0028356	0	0	0	NaN	NaN	NaN	NaN	NaN	NaN
37	2.86602								115.5		0	0.000365656	0.00243504	0.0114604	0.0360118	0.0734659	0.0970261	0.0864841	0.0717904	0.105359	0.188562	0.247053	0.214972	0.123935	0.0477106	0.0123179	0.00214628	0	0	NaN	NaN	NaN	NaN	NaN	NaN	NaN
39	2.82486								118.5		0	0.000129997	0.000883904	0.00422961	0.0134094	0.0274383	0.0363378	0.0326197	0.0274037	0.0408754	0.0747339	0.100819	0.0913252	0.0555232	0.0228884	0.00644082	0.00124158	NaN	NaN	NaN	NaN	NaN	NaN	NaN	NaN	NaN
									121.5		0	3.19622e-05	0.000216047	0.00103336	0.00330348	0.00685732	0.00921073	0.00835256	0.00707066	0.0106821	0.0200784	0.0284244	0.0276055	0.0183343	0.00838091	NaN	NaN	NaN	NaN	NaN	NaN	NaN	NaN	NaN	NaN	NaN
									124.5		0	5.33509e-06	3.59519e-05	0.000174792	0.000576508	0.00123161	0.00167283	0.00150821	0.0012689	0.00194489	0.00383072	0.00586525	0.00631714	0.00473831	NaN	NaN	NaN	NaN	NaN	NaN	NaN	NaN	NaN	NaN	NaN	NaN
									127.5		0	0	0	0	0	0	0	0	0	0	0	0	NaN	NaN	NaN	NaN	NaN	NaN	NaN	NaN	NaN	NaN	NaN	NaN	NaN	NaN
									130.5		0	0	0	0	NaN	0	0	0	0	0	NaN	NaN	NaN	NaN	NaN	NaN	NaN	NaN	NaN	NaN	NaN	NaN	NaN	NaN	NaN	NaN
									133.5		NaN	NaN	NaN	NaN	NaN	NaN	NaN	NaN	NaN	NaN	NaN	NaN	NaN	NaN	NaN	NaN	NaN	NaN	NaN	NaN	NaN	NaN	NaN	NaN	NaN	NaN

## Sheet: Fig_3a_cell_234
1D distance tuning curve:			Firing-rate within field (order based on position in the tunnel)					2D Firing rate map:
Inter-bat distance bins (m)	1D tuning curve: Firing rate (Hz)		Inter-bat distance bins (m)	Firing-rate within field 1 (Hz)				Inter-bat distance bins (m)	Position bins (m)		map = numbers indicate firing rate (Hz)
-39	1.70807		-38.6667	5.21906				-38.4615	1.5		NaN	NaN	NaN	NaN	NaN	NaN	NaN	NaN	NaN	NaN	NaN	NaN	NaN	NaN	NaN	NaN	NaN	NaN	NaN	NaN	NaN	NaN	NaN	NaN	NaN	NaN
-37	1.32537		-36	3.9268				-35.3846	4.5		NaN	NaN	NaN	NaN	NaN	NaN	NaN	NaN	NaN	NaN	NaN	NaN	NaN	NaN	NaN	NaN	NaN	NaN	NaN	NaN	NaN	NaN	NaN	NaN	NaN	NaN
-35	0.998966		-33.3333	4.01773				-32.3077	7.5		0	0	0	0	NaN	0	0	0	0	0	0	NaN	NaN	NaN	NaN	NaN	NaN	NaN	NaN	NaN	NaN	NaN	NaN	NaN	NaN	NaN
-33	0.489167		-30.6667	3.07171				-29.2308	10.5		0	0	0	0	0	0	0	7.66644e-06	5.18313e-05	0.000248998	0.000855499	0.00207426	0.00351295	NaN	NaN	NaN	NaN	NaN	NaN	NaN	NaN	NaN	NaN	NaN	NaN	NaN
-31	0.72943		-28	3.90633				-26.1538	13.5		0.00180654	0.00161484	0.00138094	0.00101519	0.000587267	0.000391212	0.000660793	0.00122813	0.00171376	0.00251838	0.00502818	0.00978328	0.0142176	0.0144504	0.0101732	NaN	NaN	NaN	NaN	NaN	NaN	NaN	NaN	NaN	NaN	NaN
-29	0.584228		-25.3333	3.51626				-23.0769	16.5		0.0107445	0.0097566	0.00836978	0.00603665	0.00337506	0.00214999	0.00370035	0.00754021	0.0110557	0.0142387	0.0225613	0.0375797	0.0483474	0.0434046	0.0267742	0.0114279	0.00345351	NaN	NaN	NaN	NaN	NaN	NaN	NaN	NaN	NaN
-27	0.732867		-22.6667	2.9305				-20	19.5		0.0449723	0.0410275	0.035031	0.0248065	0.0134759	0.00818923	0.0137595	0.0288791	0.0437133	0.0528552	0.0707454	0.105277	0.126343	0.105181	0.0591319	0.0226933	0.00614327	0.00123394	0	NaN	NaN	NaN	NaN	NaN	NaN	NaN
-25	0.392377		-20	2.4749				-16.9231	22.5		0.133631	0.122883	0.104605	0.0728442	0.0385013	0.0220691	0.0352108	0.0738521	0.112637	0.129675	0.147449	0.19318	0.223383	0.183127	0.100029	0.0364682	0.00921791	0.00172499	0.000103162	NaN	NaN	NaN	NaN	NaN	NaN	NaN
-23	0.342865		-17.3333	4.36583				-13.8462	25.5		0.290852	0.271575	0.231118	0.157973	0.0807896	0.0430498	0.0638537	0.132456	0.20189	0.223173	0.215336	0.231176	0.247193	0.202596	0.112959	0.0416506	0.0103926	0.00190843	0.000613881	NaN	NaN	NaN	NaN	NaN	NaN	NaN
-21	0.38235		-14.6667	5.09585				-10.7692	28.5		0.480189	0.455144	0.387879	0.260857	0.129047	0.0640119	0.0879345	0.178575	0.269605	0.287978	0.240974	0.19937	0.178509	0.138843	0.0778153	0.0293479	0.00741404	0.00150516	0.00231239	NaN	NaN	NaN	NaN	NaN	NaN	NaN
-19	0.380101		-12	6.63347				-7.69231	31.5		0.714796	0.638395	0.517324	0.335591	0.161696	0.0818675	0.117214	0.230515	0.331903	0.332272	0.242075	0.149509	0.0972678	0.0641006	0.0338285	0.0124769	0.00309851	0.00102287	0.00490395	0.0323967	0.146953	NaN	NaN	NaN	NaN	NaN
-17	0.698666		-9.33333	5.41398				-4.61538	34.5		1.22566	0.919482	0.622	0.354297	0.164388	0.107543	0.198644	0.380819	0.507666	0.463338	0.300112	0.151165	0.0702797	0.0340717	0.01559	0.00598679	0.00183886	0.00120291	0.00668753	0.0384414	0.150381	0.402562	0.763824	NaN	NaN	NaN
-15	1.19068		-6.66667	5.16764				-1.53846	37.5		2.20414	1.43772	0.789595	0.362881	0.159005	0.157375	0.361884	0.692823	0.90056	0.807473	0.533613	0.291049	0.147801	0.0736651	0.0356573	0.0165528	0.00670072	0.0029741	0.00724098	0.0351698	0.122859	0.295277	0.506446	0.654305	NaN	NaN
-13	1.41623		-4	3.95964				1.53846	40.5		3.30978	2.10904	1.09508	0.473609	0.221321	0.248776	0.551838	1.04579	1.40063	1.35757	1.04188	0.70227	0.436124	0.249891	0.133138	0.0653651	0.027257	0.00986726	0.00934819	0.0319323	0.0944737	0.199262	0.31057	0.385672	0.420961	NaN
-11	1.54094		-1.33333	3.12712				4.61538	43.5		4.01125	2.79094	1.67125	0.909464	0.537534	0.486305	0.767028	1.3147	1.81232	1.96742	1.80298	1.46462	1.04977	0.662211	0.375496	0.189988	0.0804032	0.0283705	0.0181947	0.043307	0.102706	0.18031	0.254604	0.333591	0.437213	0.548505
-9	0.896952		1.33333	2.001				7.69231	46.5		4.41133	3.55955	2.65982	1.90789	1.38838	1.14264	1.25737	1.71114	2.25175	2.59429	2.6415	2.38137	1.8582	1.25424	0.748851	0.392453	0.170673	0.061322	0.0358119	0.07314	0.155222	0.245848	0.329595	0.448408	0.618729	0.776378
-7	0.979926		4	0.844928				10.7692	49.5		4.5332	4.13514	3.64958	3.14862	2.66594	2.32435	2.3036	2.62346	3.08347	3.41384	3.46179	3.14569	2.48606	1.70624	1.04298	0.565848	0.257033	0.0960526	0.0547668	0.104164	0.212164	0.327178	0.436667	0.598012	0.813212	0.993354
-5	0.662936		6.66667	0.627755				13.8462	52.5		4.0591	3.96621	3.87196	3.75671	3.57033	3.4318	3.53113	3.87563	4.27665	4.47249	4.30682	3.73001	2.81404	1.83849	1.07822	0.57974	0.270943	0.105584	0.0599944	0.109571	0.220714	0.344088	0.474286	0.663942	0.899319	1.09202
-3	0.955315		9.33333	0.177305				16.9231	55.5		3.09713	3.1033	3.191	3.32359	3.45062	3.65618	4.03773	4.54038	4.98985	5.15233	4.87205	4.12653	3.0177	1.8567	0.985426	0.477751	0.211277	0.081527	0.0454133	0.0814026	0.167821	0.277092	0.411416	0.597674	0.810291	0.985413
-1	0.90287		12	0.177305				20	58.5		1.97023	1.99125	2.0958	2.26919	2.5219	2.91865	3.46125	4.04699	4.52023	4.70071	4.50017	3.93521	3.02598	1.9302	0.987077	0.413351	0.150089	0.0493701	0.0242892	0.0429146	0.0946776	0.175102	0.287811	0.429236	0.571425	0.686312
1	0.816768		14.6667	0				23.0769	61.5		0.969002	1.00452	1.07978	1.20301	1.42681	1.80061	2.28826	2.78745	3.15797	3.27906	3.18739	2.98391	2.58934	1.89091	1.06332	0.439826	0.134476	0.0324775	0.0105136	0.0172104	0.0434232	0.0927704	0.164895	0.24261	0.305504	0.350381
3	0.391055		17.3333	0				26.1538	64.5		0.365869	0.394897	0.427005	0.48048	0.611363	0.856381	1.18431	1.51298	1.72197	1.74785	1.71656	1.78819	1.84909	1.60454	1.03311	0.463915	0.141596	0.0297183	0.00638485	0.00887151	0.0244766	0.0538663	0.0928831	0.127296	0.147379	0.156866
5	0.133893		20	0				29.2308	67.5		0.241437	0.247287	0.216816	0.181326	0.20022	0.302494	0.46829	0.640258	0.733509	0.723375	0.734459	0.909575	1.16211	1.18718	0.855848	0.41442	0.132355	0.0300106	0.0133858	0.0276025	0.0597913	0.10122	0.140771	0.173162	0.198351	0.21546
7	0.0913257		22.6667	0.372439				32.3077	70.5		0.457013	0.451559	0.343448	0.189537	0.0911476	0.082367	0.132499	0.197744	0.233822	0.23481	0.278613	0.452623	0.698349	0.791781	0.608815	0.308393	0.103932	0.0355697	0.0500987	0.119356	0.232498	0.353826	0.450374	0.538588	0.639201	0.732736
9	0.0913257		25.3333	0.372439				35.3846	73.5		0.705206	0.697908	0.533129	0.287513	0.104216	0.0322291	0.0261271	0.0396523	0.0510853	0.0607432	0.107269	0.233755	0.400129	0.468075	0.363671	0.186901	0.0737003	0.0657371	0.1595	0.35919	0.633359	0.882061	1.05375	1.24995	1.55301	1.88842
11	0.0458505		28	0.372439				38.4615	76.5		0.738673	0.716109	0.538305	0.289167	0.104197	0.0247375	0.00560544	0.00444613	0.00717831	0.0137008	0.0408096	0.107545	0.192423	0.225244	0.172582	0.0916587	0.0627115	0.138102	0.361549	0.743036	1.17978	1.47701	1.60549	1.83161	2.34612	3.0106
13	0		30.6667	0.364299					79.5		0.563663	0.526035	0.378958	0.195705	0.0686887	0.0158833	0.00237204	0	0.000328057	0.00252915	0.0120498	0.0356649	0.06648	0.0787914	0.0612075	0.0419733	0.0760207	0.233968	0.577989	1.07525	1.5357	1.72508	1.68625	1.8098	2.34729	3.13156
15	0		33.3333	0.939011					82.5		0.314262	0.283955	0.195619	0.0956845	0.0317933	0.00703136	0.00102321	0	5.70552e-05	0.000460677	0.00233172	0.00735358	0.0144784	0.0178251	0.0160566	0.0248391	0.0909431	0.290269	0.664504	1.11659	1.42526	1.42854	1.24802	1.24737	1.62888	2.24508
17	0		36	1.19346					85.5		0.117857	0.10585	0.0715634	0.0337954	0.0106869	0.00223261	0.000307605	0	6.58247e-06	5.30405e-05	0.000279213	0.000942805	0.00206665	0.00300456	0.00505527	0.018387	0.0798961	0.250346	0.542192	0.837185	0.959543	0.852193	0.655552	0.59681	0.772807	1.09101
19	0.100402		38.6667	1.24375					88.5		0.0282907	0.0253166	0.0170614	0.00801705	0.00249738	0.000505341	6.64101e-05	0	0	0	2.47843e-05	0.000199696	0.00104366	0.00348706	0.00834258	0.0180861	0.0508545	0.142928	0.298193	0.437415	0.462574	0.368625	0.248166	0.199795	0.248872	0.353324
21	0.150377								91.5		0.00471262	0.00402939	0.00261319	0.0012041	0.000374203	7.57855e-05	9.85331e-06	0	0	0	0.000106196	0.000818285	0.00417934	0.0140288	0.0307384	0.0444363	0.0495998	0.0654795	0.108064	0.15047	0.152082	0.112443	0.0674467	0.0473444	0.0553271	0.0778293
23	0.306627								94.5		0	0	0	0	0	0	0	0	0	0	0.000322508	0.00234141	0.0113086	0.0364549	0.0778115	0.108427	0.0983341	0.0625059	0.0392649	0.0351312	0.0322367	0.0225721	0.0122495	0.00728207	0.00786156	0.0111384
25	0.521682								97.5		NaN	0	0	0	0	0	0	0	0	0	0.00067507	0.00474306	0.0217616	0.066168	0.133792	0.17904	0.157219	0.0901449	0.034725	0.0109761	0.00456696	0.00226264	0.000965406	0.000278587	5.79314e-05	8.08805e-06
27	0.578034								100.5		NaN	NaN	0	0	0	0	0	0	0	0	0.00090667	0.006417	0.0290837	0.0852616	0.163323	0.206036	0.171896	0.0947714	0.0342648	0.00802464	0.00121075	7.4877e-05	0.000380267	0.0012406	0.00276377	0.00462686
29	0.421784								103.5		NaN	NaN	NaN	NaN	0	0	0	0	0	0	0.00077543	0.0054729	0.0250837	0.0738177	0.138946	0.168343	0.133002	0.0693599	0.0239717	0.0054688	0.000873886	0.000477566	0.00251281	0.00856891	0.0198973	0.0343587
31	0.271071								106.5		NaN	NaN	NaN	NaN	NaN	NaN	0	0	0	0	0.000462347	0.00307827	0.013756	0.040523	0.0771092	0.0934725	0.0722298	0.0360528	0.0118795	0.00288441	0.00130928	0.00287527	0.0109191	0.035355	0.0830169	0.146172
33	0.276789								109.5		NaN	NaN	NaN	NaN	NaN	NaN	NaN	NaN	0	0	0.000211655	0.00126769	0.00522212	0.0146324	0.0273543	0.0333328	0.026017	0.0130689	0.00494222	0.00338423	0.00574865	0.01161	0.0319247	0.0927066	0.212193	0.371885
35	0.628902								112.5		NaN	NaN	NaN	NaN	NaN	NaN	NaN	NaN	NaN	NaN	7.86235e-05	0.000412315	0.00150875	0.0038323	0.00666343	0.0077917	0.00615159	0.00399581	0.00549998	0.0134466	0.0263606	0.0410463	0.0746906	0.172762	0.363397	0.612915
37	1.05309								115.5		NaN	NaN	NaN	NaN	NaN	NaN	NaN	NaN	NaN	NaN	NaN	0.00011003	0.000350757	0.000785158	0.00122025	0.00130341	0.00143539	0.00388641	0.0159248	0.0465597	0.0897592	0.121982	0.156371	0.261059	0.472415	0.742683
39	1.76678								118.5		NaN	NaN	NaN	NaN	NaN	NaN	NaN	NaN	NaN	NaN	NaN	NaN	NaN	0	0	0	0.00128674	0.00845425	0.0375938	0.109709	0.211075	0.279065	0.304095	0.379076	0.558507	0.791517
									121.5		NaN	NaN	NaN	NaN	NaN	NaN	NaN	NaN	NaN	NaN	NaN	NaN	NaN	NaN	NaN	0	0.00270381	0.016036	0.0659125	0.182081	0.342789	0.462451	0.514639	0.587716	0.736688	0.921639
									124.5		NaN	NaN	NaN	NaN	NaN	NaN	NaN	NaN	NaN	NaN	NaN	NaN	NaN	NaN	NaN	NaN	NaN	0.0243508	0.0899641	0.22813	0.413685	0.581943	0.721498	0.8724	1.03863	1.19154
									127.5		NaN	NaN	NaN	NaN	NaN	NaN	NaN	NaN	NaN	NaN	NaN	NaN	NaN	NaN	NaN	NaN	NaN	NaN	NaN	0.233948	0.418531	0.633893	0.874235	1.1096	1.29106	1.40284
									130.5		NaN	NaN	NaN	NaN	NaN	NaN	NaN	NaN	NaN	NaN	NaN	NaN	NaN	NaN	NaN	NaN	NaN	NaN	NaN	NaN	NaN	0.663418	0.969653	1.2355	1.39135	1.43856
									133.5		NaN	NaN	NaN	NaN	NaN	NaN	NaN	NaN	NaN	NaN	NaN	NaN	NaN	NaN	NaN	NaN	NaN	NaN	NaN	NaN	NaN	NaN	NaN	NaN	NaN	NaN

## Sheet: Fig_3b
Number of place fields	1	2	3	4	5	6	>= 7
Percent of enhancement modulation	25.5319	29.5082	31.5789	28.972	31.0127	32.4074	24.0741
Percent of suppression modulation	19.1489	9.83607	13.1579	13.0841	9.49367	9.25926	11.1111
Percent of compound modulation	6.38298	9.83607	7.89474	12.1495	8.22785	5.55556	3.7037
Percent of no modulation	48.9362	50.8197	47.3684	45.7944	51.2658	52.7778	61.1111

## Sheet: Fig_3c
Switch time bins (s)	Fraction of enhancement rise time	Fraction of enhancement fall time	Fraction of suppression fall time	Fraction of suppression rise time
0.05	0.020979	0.048951	0.016129	0
0.15	0.153846	0.160839	0.0483871	0.0806452
0.25	0.356643	0.188811	0.16129	0.225806
0.35	0.160839	0.104895	0.225806	0.145161
0.45	0.111888	0.174825	0.129032	0.177419
0.55	0.0699301	0.0559441	0.129032	0.129032
0.65	0.020979	0.0769231	0.0483871	0.0322581
0.75	0.00699301	0.034965	0.0483871	0.0645161
0.85	0.027972	0.048951	0.0483871	0.0483871
0.95	0.013986	0.00699301	0.0483871	0.016129
1.05	0.013986	0.034965	0.0322581	0.016129
1.15	0.020979	0.013986	0.0322581	0.016129
1.25	0.00699301	0.013986	0.016129	0.016129
1.35	0.00699301	0.013986	0	0
1.45	0.00699301	0.020979	0.016129	0.0322581

## Sheet: Fig_3d_cell_235
1D distance tuning curve:			Firing-rate within inter-fields					2D Firing rate map:
Inter-bat distance bins (m)	1D tuning curve: Firing rate (Hz)		Inter-bat distance bins (m)	Firing-rate within inter field (Hz)				Inter-bat distance bins (m)	Position bins (m)		map = numbers indicate firing rate (Hz)
-39	0.15528		-38.6667	0.0952381				-38.4615	1.5		NaN	NaN	NaN	NaN	NaN	NaN	NaN	NaN	NaN	NaN	NaN	NaN	NaN	NaN	NaN	NaN	NaN	NaN	NaN	NaN	NaN	NaN	NaN	NaN	NaN	NaN
-37	0.253182		-36	0.0634921				-35.3846	4.5		NaN	NaN	NaN	NaN	NaN	NaN	NaN	NaN	NaN	NaN	NaN	NaN	NaN	NaN	NaN	NaN	NaN	NaN	NaN	NaN	NaN	NaN	NaN	NaN	NaN	NaN
-35	0.250013		-33.3333	0				-32.3077	7.5		0.436967	0.375534	0.388139	0.445848	NaN	0.216828	0.059622	0.0103053	0.00129724	0.000102499	0.00094714	NaN	NaN	NaN	NaN	NaN	NaN	NaN	NaN	NaN	NaN	NaN	NaN	NaN	NaN	NaN
-33	0.244041		-30.6667	0				-29.2308	10.5		0.452688	0.385881	0.388433	0.426606	0.383774	0.218716	0.0702401	0.0137164	0.0018359	0.000301554	0.00236256	0.0148632	0.0672015	NaN	NaN	NaN	NaN	NaN	NaN	NaN	NaN	NaN	NaN	NaN	NaN	NaN
-31	0.389011		-28	0.0589971				-26.1538	13.5		0.377254	0.320864	0.320851	0.347465	0.312951	0.192907	0.0742421	0.0178755	0.00283015	0.000775035	0.00511147	0.0286131	0.112959	0.318446	0.648007	NaN	NaN	NaN	NaN	NaN	NaN	NaN	NaN	NaN	NaN	NaN
-29	0.438172		-25.3333	0.0589971				-23.0769	16.5		0.236143	0.204952	0.215878	0.249627	0.242241	0.167791	0.077798	0.0235747	0.00461783	0.00155037	0.00883571	0.0458832	0.163092	0.406158	0.721181	0.928215	0.887838	NaN	NaN	NaN	NaN	NaN	NaN	NaN	NaN	NaN
-27	0.341563		-22.6667	0.0589971				-20	19.5		0.107777	0.102537	0.12974	0.179427	0.200291	0.156942	0.0823784	0.0284743	0.00670084	0.00304758	0.012584	0.0596721	0.198879	0.454766	0.7243	0.82306	0.693242	0.457631	0.25988	NaN	NaN	NaN	NaN	NaN	NaN	NaN
-25	0.244525		-20	0				-16.9231	22.5		0.0376054	0.0465841	0.080858	0.134299	0.164446	0.136153	0.0743505	0.0270814	0.00848016	0.00747263	0.0189659	0.0681344	0.211696	0.462359	0.687275	0.707934	0.533512	0.330416	0.230014	NaN	NaN	NaN	NaN	NaN	NaN	NaN
-23	0.33973		-17.3333	0				-13.8462	25.5		0.0116098	0.0222568	0.04978	0.089087	0.110508	0.0911315	0.0497801	0.0204079	0.0139613	0.022778	0.039419	0.0842781	0.215257	0.447285	0.643728	0.629581	0.450821	0.32315	0.416517	NaN	NaN	NaN	NaN	NaN	NaN	NaN
-21	0.433219		-14.6667	0				-10.7692	28.5		0.0036171	0.00995515	0.0247835	0.0447979	0.0545053	0.0438737	0.0248471	0.0171312	0.0298	0.0570976	0.0819908	0.11187	0.203143	0.38128	0.537582	0.528632	0.416554	0.455892	0.868107	NaN	NaN	NaN	NaN	NaN	NaN	NaN
-19	0.42872		-12	0.128949				-7.69231	31.5		0.000925636	0.00323251	0.00849277	0.0154838	0.0186924	0.0154329	0.0127322	0.0239139	0.0587299	0.107269	0.136187	0.137689	0.165398	0.259334	0.360735	0.385768	0.398994	0.620257	1.20551	1.97288	2.40896	NaN	NaN	NaN	NaN	NaN
-17	0.235763		-9.33333	0.128949				-4.61538	34.5		0.00119424	0.00130601	0.00216578	0.00356825	0.00444478	0.00545433	0.0131125	0.0408713	0.0964348	0.157227	0.176663	0.146253	0.12292	0.159062	0.242483	0.333449	0.456451	0.716522	1.16032	1.59381	1.7334	1.65664	1.68605	NaN	NaN	NaN
-15	0.230284		-6.66667	0.190336				-1.53846	37.5		0.00801349	0.0047771	0.00233656	0.00113574	0.00121572	0.00439261	0.019252	0.0611668	0.130928	0.189334	0.188043	0.136828	0.102894	0.144345	0.271321	0.444241	0.610558	0.761145	0.913036	1.025	1.06593	1.15917	1.38277	1.56374	NaN	NaN
-13	0.227877		-4	0.0613874				1.53846	40.5		0.0419449	0.0246105	0.0108212	0.00328722	0.00131337	0.00496791	0.0227985	0.0695511	0.139352	0.185988	0.172301	0.129711	0.132153	0.235874	0.443166	0.670984	0.795953	0.772983	0.667211	0.576319	0.586879	0.754352	0.99297	1.09577	0.960031	NaN
-11	0.317243		-1.33333	0.0613874				4.61538	43.5		0.136222	0.0809127	0.0361078	0.0110972	0.00281206	0.00449741	0.0191764	0.0566738	0.109578	0.144065	0.146948	0.164355	0.266633	0.489914	0.781019	0.983837	0.967091	0.757572	0.494429	0.313845	0.290446	0.413115	0.563465	0.597669	0.49319	0.342697
-9	0.224513		1.33333	0.761905				7.69231	46.5		0.2684	0.160899	0.0731202	0.0230385	0.0050693	0.0030015	0.0108669	0.0321621	0.0632433	0.0945709	0.144594	0.279179	0.566596	0.98505	1.34803	1.41597	1.15521	0.752782	0.400994	0.191485	0.132967	0.181739	0.259231	0.300628	0.303644	0.297914
-7	0.266966		4	1.30281				10.7692	49.5		0.328982	0.197728	0.0905725	0.0289982	0.00622502	0.00165285	0.00390562	0.012474	0.0292799	0.067811	0.177294	0.455535	0.977961	1.632	2.04625	1.91568	1.37666	0.796371	0.382639	0.156757	0.0732691	0.0836482	0.155082	0.267092	0.388129	0.47873
-5	0.26486		6.66667	1.78994				13.8462	52.5		0.265508	0.158178	0.0719017	0.0232412	0.0055416	0.00169564	0.00180659	0.00525698	0.0188189	0.0697423	0.226596	0.61372	1.31215	2.12373	2.53881	2.24998	1.53975	0.869247	0.423377	0.177527	0.0723551	0.0741385	0.180818	0.380293	0.594442	0.734948
-3	0.262987		9.33333	1.09676				16.9231	55.5		0.153607	0.0910283	0.042477	0.0169886	0.00984625	0.0096835	0.00982233	0.0134371	0.0374482	0.119375	0.322562	0.748859	1.46783	2.27108	2.63574	2.29234	1.57423	0.926671	0.490511	0.227222	0.0962337	0.0881057	0.213762	0.452445	0.697758	0.843729
-1	0.302767		12	0.777093				20	58.5		0.102074	0.0721691	0.0489012	0.040026	0.0458496	0.0540451	0.0533747	0.0555276	0.103898	0.257091	0.554943	1.01366	1.64446	2.2979	2.56502	2.21973	1.55094	0.947178	0.527643	0.256562	0.108307	0.0806886	0.175751	0.365543	0.558359	0.668958
1	0.834428		14.6667	0.370874				23.0769	61.5		0.265459	0.231271	0.195174	0.178292	0.197106	0.221356	0.208863	0.184218	0.242951	0.474258	0.886361	1.40523	1.9705	2.46421	2.58872	2.18476	1.50559	0.898525	0.484043	0.226973	0.0898668	0.0518778	0.0952037	0.192335	0.291276	0.347593
3	1.41574		17.3333	0.647568				26.1538	64.5		0.849554	0.787413	0.694961	0.617143	0.623081	0.656462	0.592587	0.465446	0.456051	0.683149	1.11565	1.64457	2.18486	2.58973	2.57889	2.06561	1.34086	0.736498	0.357216	0.151258	0.054041	0.0239198	0.0347899	0.0669371	0.0992056	0.116868
5	1.69756		20	0.426329				29.2308	67.5		1.6714	1.65223	1.562	1.41688	1.35933	1.36707	1.20741	0.888903	0.699801	0.800998	1.1247	1.57364	2.07999	2.43884	2.33575	1.74825	1.03181	0.501277	0.209926	0.0764258	0.023717	0.0080454	0.00867628	0.0158065	0.0228687	0.026475
7	1.35374		22.6667	0.345423				32.3077	70.5		1.92454	2.06207	2.15505	2.09854	2.00326	1.9747	1.77932	1.32274	0.925072	0.824655	0.976584	1.30752	1.74742	2.04039	1.87842	1.30802	0.69998	0.307232	0.11858	0.0398979	0.0109701	0.0026695	0.0014975	0.00243816	0.00353349	0.00408791
9	1.00271		25.3333	0.3367				35.3846	73.5		1.39569	1.65765	1.96075	2.11017	2.08553	2.0932	2.04755	1.69707	1.19217	0.851745	0.790275	0.995842	1.35512	1.56765	1.37833	0.903332	0.470846	0.22782	0.110233	0.0458709	0.0139839	0.00292093	0.000391743	3.51755e-06	0	0
11	0.684194		28	0.3367				38.4615	76.5		0.759812	1.04406	1.41651	1.67698	1.74027	1.84276	2.04533	1.9916	1.53301	0.969571	0.65033	0.692424	0.948931	1.09588	0.932556	0.604525	0.35996	0.239801	0.154124	0.0741977	0.0240361	0.00507844	0.000690931	0	0	0
13	0.552358		30.6667	0.3367					79.5		0.38463	0.634677	0.963397	1.19973	1.27375	1.40458	1.69733	1.83784	1.54365	0.97256	0.523467	0.415177	0.54294	0.635636	0.544613	0.38242	0.294572	0.254547	0.182339	0.0905184	0.029552	0.00623933	0.000849985	0	0	0
15	0.426349		33.3333	0.478469					82.5		0.200271	0.383829	0.614591	0.764859	0.797929	0.873747	1.06447	1.17732	1.02157	0.658626	0.328285	0.19552	0.225179	0.270492	0.247126	0.208709	0.211594	0.209926	0.153856	0.0755341	0.0242837	0.00507276	0.000688558	0	0	0
17	0.290109		36	0.673401					85.5		0.0928226	0.193997	0.318789	0.394484	0.405229	0.435638	0.511743	0.541029	0.453121	0.286394	0.137109	0.0658727	0.0619156	0.0763864	0.0796554	0.0878606	0.112492	0.12084	0.0891871	0.0430893	0.0135365	0.00276519	0.000369274	0	0	0
19	0.347646		38.6667	1.0101					88.5		0.0312912	0.0685333	0.11634	0.152812	0.176911	0.212353	0.244675	0.230371	0.167628	0.0940032	0.0411467	0.0172494	0.0148681	0.0222443	0.030718	0.0399931	0.0501751	0.0511252	0.0365229	0.0172596	0.00530353	0.00105615	0.000136899	0	0	0
21	0.200803								91.5		0.00784713	0.0175109	0.0329327	0.0596194	0.11098	0.180631	0.215118	0.177301	0.10498	0.049668	0.0217424	0.0126296	0.0195405	0.0429792	0.0734887	0.0910676	0.083825	0.0593806	0.0327164	0.0136588	0.00414112	0.00088216	0.000128571	8.60712e-06	0	0
23	0.200803								94.5		0.00157608	0.00483011	0.0143945	0.0444682	0.113403	0.205881	0.253297	0.215785	0.143111	0.0884689	0.0536376	0.038024	0.0593729	0.130989	0.232513	0.303827	0.29398	0.215555	0.122692	0.0543882	0.0182261	0.00438985	0.000726582	7.33923e-05	0	0
25	0.0525762								97.5		NaN	0.00243348	0.0118268	0.0420379	0.106276	0.186981	0.236465	0.241514	0.235114	0.214081	0.155961	0.106843	0.14513	0.304762	0.53698	0.711777	0.715747	0.561983	0.354054	0.17822	0.0683198	0.0185914	0.00341414	0.000391784	0	0
27	0.158903								100.5		NaN	NaN	0.0113565	0.0356618	0.0821481	0.138551	0.194727	0.27183	0.371008	0.406143	0.318311	0.217217	0.273821	0.549538	0.939234	1.21366	1.2087	0.971838	0.655296	0.365253	0.156798	0.0475781	0.00966043	0.0012406	0	0
29	0.158903								103.5		NaN	NaN	NaN	NaN	0.0554533	0.100209	0.182309	0.331497	0.499662	0.547653	0.428613	0.305728	0.39359	0.75983	1.24714	1.54916	1.49682	1.20182	0.841023	0.498045	0.228275	0.0740453	0.0161239	0.00225874	0	0
31	0.106326								106.5		NaN	NaN	NaN	NaN	NaN	NaN	0.202744	0.390316	0.554298	0.557854	0.418483	0.327491	0.454538	0.810628	1.22924	1.45167	1.36825	1.106	0.797611	0.48537	0.225867	0.0743091	0.0165535	0.00242199	0	0
33	0.168067								109.5		NaN	NaN	NaN	NaN	NaN	NaN	NaN	NaN	0.510107	0.459781	0.336831	0.312487	0.463714	0.720035	0.932802	0.987359	0.894266	0.743131	0.563156	0.349927	0.16082	0.0515605	0.0112213	0.00163355	0	0
35	0.168067								112.5		NaN	NaN	NaN	NaN	NaN	NaN	NaN	NaN	NaN	NaN	0.249818	0.287621	0.429401	0.567407	0.599554	0.52323	0.42064	0.350217	0.282951	0.182837	0.0836329	0.0259175	0.00537488	0.00074946	0	0
37	0.22696								115.5		NaN	NaN	NaN	NaN	NaN	NaN	NaN	NaN	NaN	NaN	NaN	0.251228	0.351788	0.396006	0.343329	0.239273	0.155955	0.118324	0.0978999	0.0660076	0.0307507	0.00942107	0.00187854	0.000248717	0	0
39	0.176678								118.5		NaN	NaN	NaN	NaN	NaN	NaN	NaN	NaN	NaN	NaN	NaN	NaN	NaN	0.239262	0.173515	0.0982257	0.0501509	0.0311739	0.024128	0.0162295	0.00763959	0.00235667	0.000464772	5.97904e-05	0	0
									121.5		NaN	NaN	NaN	NaN	NaN	NaN	NaN	NaN	NaN	NaN	NaN	NaN	NaN	NaN	NaN	0.0340455	0.0131404	0.00610387	0.0041679	0.0027033	0.00124613	0.000380724	7.48493e-05	9.65956e-06	0	0
									124.5		NaN	NaN	NaN	NaN	NaN	NaN	NaN	NaN	NaN	NaN	NaN	NaN	NaN	NaN	NaN	NaN	NaN	0.000674553	0.000101194	9.59979e-06	0	0	0	0	0	0
									127.5		NaN	NaN	NaN	NaN	NaN	NaN	NaN	NaN	NaN	NaN	NaN	NaN	NaN	NaN	NaN	NaN	NaN	NaN	NaN	0	0	0	0	0	0	0
									130.5		NaN	NaN	NaN	NaN	NaN	NaN	NaN	NaN	NaN	NaN	NaN	NaN	NaN	NaN	NaN	NaN	NaN	NaN	NaN	NaN	NaN	0	0	0	0	0
									133.5		NaN	NaN	NaN	NaN	NaN	NaN	NaN	NaN	NaN	NaN	NaN	NaN	NaN	NaN	NaN	NaN	NaN	NaN	NaN	NaN	NaN	NaN	NaN	NaN	NaN	NaN

## Sheet: Fig_3d_cell_221
1D distance tuning curve:			Firing-rate within inter-fields					2D Firing rate map:
Inter-bat distance bins (m)	1D tuning curve: Firing rate (Hz)		Inter-bat distance bins (m)	Firing-rate within inter field (Hz)				Inter-bat distance bins (m)	Position bins (m)		map = numbers indicate firing rate (Hz)
-39	0.166945		-38.6667	0				-38.4615	1.5		NaN	NaN	NaN	NaN	NaN	NaN	NaN	NaN	NaN	NaN	NaN	NaN	NaN	NaN	NaN	NaN	NaN	NaN	NaN	NaN	NaN	NaN	NaN	NaN	NaN	NaN
-37	0.374765		-36	0.0415628				-35.3846	4.5		NaN	NaN	NaN	NaN	NaN	NaN	NaN	NaN	NaN	NaN	NaN	NaN	NaN	NaN	NaN	NaN	NaN	NaN	NaN	NaN	NaN	NaN	NaN	NaN	NaN	NaN
-35	0.730639		-33.3333	0.0415628				-32.3077	7.5		6.53079	7.37035	7.63472	7.37902	7.53889	9.08434	11.5983	13.4489	14.0744	14.0254	13.554	NaN	NaN	NaN	NaN	NaN	NaN	NaN	NaN	NaN	NaN	NaN	NaN	NaN	NaN	NaN
-33	0.616222		-30.6667	0.0415628				-29.2308	10.5		6.03793	6.956	7.23427	6.80695	6.57798	7.63911	9.79516	11.6194	12.4186	12.5171	12.0074	10.5166	7.95301	NaN	NaN	NaN	NaN	NaN	NaN	NaN	NaN	NaN	NaN	NaN	NaN	NaN
-31	0.600817		-28	0				-26.1538	13.5		4.74808	5.72917	6.10812	5.66907	5.16503	5.67902	7.256	8.87033	9.83633	10.1738	9.74658	8.22802	5.83727	3.42994	1.72618	NaN	NaN	NaN	NaN	NaN	NaN	NaN	NaN	NaN	NaN	NaN
-29	0.327226		-25.3333	0				-23.0769	16.5		2.70583	3.53754	4.00938	3.80458	3.33732	3.45185	4.35141	5.4976	6.44348	7.00524	6.82803	5.64349	3.8342	2.16931	1.09158	0.536984	0.26272	NaN	NaN	NaN	NaN	NaN	NaN	NaN	NaN	NaN
-27	0.414094		-22.6667	0				-20	19.5		1.08041	1.53163	1.85176	1.82156	1.56588	1.52531	1.8979	2.50242	3.16154	3.71185	3.78973	3.17082	2.14895	1.22946	0.649705	0.3406	0.170305	0.0752949	0.0280351	NaN	NaN	NaN	NaN	NaN	NaN	NaN
-25	0.363461		-20	0				-16.9231	22.5		0.37624	0.557945	0.683277	0.657768	0.524291	0.453584	0.544228	0.764707	1.07305	1.39548	1.52859	1.33741	0.948316	0.58363	0.341435	0.192786	0.0970555	0.0410303	0.0141749	NaN	NaN	NaN	NaN	NaN	NaN	NaN
-23	0.404501		-17.3333	0				-13.8462	25.5		0.144839	0.214689	0.251943	0.221864	0.150744	0.101428	0.104006	0.153046	0.244348	0.360196	0.428347	0.395462	0.300655	0.208897	0.141174	0.0869926	0.0440874	0.0176342	0.00547777	0.0013373	NaN	NaN	NaN	NaN	NaN	NaN
-21	0.405423		-14.6667	0				-10.7692	28.5		0.0575708	0.0838654	0.0934976	0.0749323	0.0429342	0.0204699	0.0141811	0.0201359	0.0370808	0.0630011	0.0821839	0.0801849	0.065365	0.0518221	0.0408623	0.0279433	0.014874	0.00612292	0.00203317	0.000585534	0.000106428	NaN	NaN	NaN	NaN	NaN
-19	0.577334		-12	0				-7.69231	31.5		0.0186065	0.0266172	0.0287117	0.0217132	0.0111205	0.00392324	0.00131758	0.00148106	0.00336035	0.00652685	0.00938455	0.0105394	0.0111887	0.0129596	0.0153126	0.0165955	0.0157182	0.0124782	0.00795689	0.0041363	0.00243363	0.00350197	NaN	NaN	NaN	NaN
-17	0.898989		-9.33333	0				-4.61538	34.5		0.00401407	0.00578481	0.00626249	0.00467903	0.00230128	0.000737543	0.000172349	0.000119627	0.000357992	0.00104704	0.0029491	0.00791635	0.0178495	0.0330589	0.0524331	0.0718475	0.0805992	0.0698285	0.0458607	0.0239546	0.0140115	0.0188979	NaN	NaN	NaN	NaN
-15	1.17838		-6.66667	0.0316256				-1.53846	37.5		0.000482784	0.000722356	0.000824119	0.000650612	0.00033298	0.000107947	2.21272e-05	2.42416e-05	0.000357341	0.00237397	0.0105702	0.0332788	0.0773007	0.142119	0.222144	0.30139	0.336938	0.291215	0.190286	0.0987644	0.0568872	0.0692745	0.121189	0.183248	NaN	NaN
-13	1.16846		-4	0.0316256				1.53846	40.5		0	0	0	0	0	0	0	0.000107649	0.00145543	0.00888446	0.0365438	0.107179	0.236032	0.41837	0.640767	0.87009	0.996173	0.892084	0.601751	0.318866	0.181831	0.201384	0.316269	0.438056	0.493102	NaN
-11	1.12674		-1.33333	0.0936411				4.61538	43.5		0	0	0	0	0	0	0	0.000327023	0.00400607	0.0236316	0.0925302	0.254856	0.526724	0.881986	1.29562	1.73867	2.04604	1.94168	1.40517	0.798887	0.472582	0.487929	0.703083	0.909947	0.957369	0.828549
-9	1.33146		1.33333	0.216051				7.69231	46.5		0	0	0	0	0	0	0	0.000569394	0.00688456	0.0415848	0.164435	0.444158	0.880243	1.39925	1.9635	2.57188	3.04083	2.99203	2.32102	1.46033	0.940089	0.938114	1.27287	1.57304	1.56753	1.27472
-7	1.35572		4	0.431701				10.7692	49.5		0	0	0	0	0	0	0	0.000613126	0.00744907	0.0461551	0.191369	0.536643	1.07883	1.70927	2.3802	3.08433	3.59027	3.51075	2.79668	1.89598	1.31887	1.28938	1.68877	2.06302	2.01568	1.59217
-5	0.935123		6.66667	0.463936				13.8462	52.5		0	0	0	0	0	0	0	0.000458264	0.00569461	0.0348365	0.148289	0.43756	0.938636	1.59849	2.38211	3.1894	3.66374	3.46996	2.72005	1.87237	1.31384	1.20404	1.49556	1.83578	1.8288	1.46771
-3	0.429586		9.33333	0.593992				16.9231	55.5		0	0	0	0	0	0	0	0.000242926	0.00331315	0.019853	0.0846526	0.255911	0.585301	1.10754	1.85139	2.67214	3.13358	2.93225	2.25557	1.52019	1.01246	0.822599	0.912537	1.08041	1.08621	0.893993
-1	0.191133		12	0.671884				20	58.5		0	0	0	0	0	0	0	8.46187e-05	0.00140942	0.00858528	0.037415	0.115387	0.277383	0.570182	1.0348	1.58318	1.93968	1.89258	1.51018	1.03133	0.667211	0.48801	0.454788	0.470733	0.443494	0.357477
1	0.390349		14.6667	0.679778				23.0769	61.5		0	0	0	0	0	0	0	1.8113e-05	0.000398321	0.00256852	0.0121133	0.0398026	0.102849	0.226299	0.424869	0.655763	0.823799	0.864363	0.771803	0.597069	0.439604	0.340997	0.27013	0.208051	0.154589	0.109436
3	0.315747		17.3333	0.429735				26.1538	64.5		0	0	0	0	0	0	0	2.44501e-06	7.23894e-05	0.000488692	0.00259342	0.00959001	0.0280443	0.0678245	0.132719	0.210315	0.284562	0.345264	0.369048	0.346798	0.318362	0.294349	0.237099	0.155393	0.0891079	0.0493366
5	0.566875		20	0.206295				29.2308	67.5		0	0	0	0	0	0	0	0	7.37728e-06	5.39564e-05	0.000344495	0.00149193	0.00509739	0.0143397	0.0323535	0.0635308	0.115136	0.179886	0.222068	0.223191	0.216626	0.22303	0.214509	0.174556	0.120218	0.0721574
7	0.413203		22.6667	0.139839				32.3077	70.5		0	0	0	0	0	0	0	0	0	0	1.21557e-05	9.61545e-05	0.000480831	0.00211964	0.00748398	0.0241167	0.0623107	0.11377	0.143627	0.136752	0.126466	0.145137	0.182245	0.198642	0.170401	0.115847
9	0.666126		25.3333	0.10579				35.3846	73.5		0	0	0	0	0	0	0	0	0	0	0	0	0	0.000259329	0.00194448	0.00940075	0.0290531	0.0570407	0.0730097	0.0679322	0.0663549	0.0965821	0.152151	0.188808	0.172978	0.121727
11	0.588764		28	0.232462				38.4615	76.5		0	0	0	0	0	0	0	0	0	0	0	0	0	8.58954e-05	0.000632605	0.00302306	0.00934676	0.0186095	0.0244905	0.0245358	0.0315923	0.0624125	0.110062	0.138546	0.125076	0.0865993
13	0.811521		30.6667	0.322401					79.5		0	0	0	0	0	0	0	0	0	0	0	0	0	1.90554e-05	0.000137801	0.000644842	0.00195576	0.00385009	0.0052143	0.00625765	0.0123321	0.0310045	0.0582276	0.0735737	0.0653428	0.04438
15	0.654258		33.3333	0.366146					82.5		0	0	0	0	0	0	0	0	0	0	0	0	0	2.79878e-06	1.98818e-05	9.12167e-05	0.00027088	0.000521596	0.000739491	0.00118601	0.00345852	0.00996909	0.01965	0.025504	0.0229683	0.0156777
17	0.442484		36	0.169373					85.5		0	0	0	0	0	0	0	0	0	0	0	0	0	0	0	0	0	0	1.90657e-05	0.000140516	0.000671904	0.00207379	0.00413026	0.00542182	0.00495672	0.00342851
19	0.181594		38.6667	0.0656168					88.5		0	0	0	0	0	0	0	0	0	0	0	0	0	0	0	0	0	0	2.73195e-06	1.99251e-05	9.46355e-05	0.000289372	0.000567451	0.000732134	0.000660786	0.000453627
21	0.139621								91.5		0	0	0	0	0	0	0	0	0	0	0	0	0	0	0	0	0	0	0	0	0	0	0	0	0	0
23	0.139621								94.5		NaN	0	0	0	0	0	0	0	0	0	0	0	0	0	0	0	0	0	0	0	0	0	0	0	0	0
25	0.142559								97.5		NaN	0	0	0	0	0	0	0	0	0	0	0	0	0	0	0	0	0	0	0	0	0	0	0	0	0
27	0.0486618								100.5		NaN	0	0	0	0	0	0	0	0	0	0	0	0	0	0	0	0	0	0	0	0	0	0	0	0	0
29	0.312793								103.5		NaN	NaN	0	0	0	0	0	0	0	0	0	0	0	0	0	0	0	0	0	0	0	0	0	0	0	0
31	0.430244								106.5		NaN	NaN	NaN	NaN	0	0	0	0	0	0	0	0	0	0	0	0	0	0	0	0	0	0	0	0	0	0
33	0.430244								109.5		NaN	NaN	NaN	NaN	NaN	NaN	0	0	0	0	0	0	0	0	0	0	0	0	0	0	0	0	0	0	0	0
35	0.225637								112.5		NaN	NaN	NaN	NaN	NaN	NaN	NaN	NaN	0	0	0	0	0	0	0	0	0	0	0	0	0	0	0	0	0	0
37	0.0595238								115.5		NaN	NaN	NaN	NaN	NaN	NaN	NaN	NaN	NaN	0	0	0	0	0	0	0	0	0	0	0	0	0	0	0	0	0
39	0								118.5		NaN	NaN	NaN	NaN	NaN	NaN	NaN	NaN	NaN	NaN	NaN	0	0	0	0	0	0	0	0	0	0	0	0	0	0	0
									121.5		NaN	NaN	NaN	NaN	NaN	NaN	NaN	NaN	NaN	NaN	NaN	NaN	NaN	0	0	0	0	0	0	0	0	0	0	0	0	0
									124.5		NaN	NaN	NaN	NaN	NaN	NaN	NaN	NaN	NaN	NaN	NaN	NaN	NaN	NaN	NaN	0	0	0	0	0	0	0	0	0	0	0
									127.5		NaN	NaN	NaN	NaN	NaN	NaN	NaN	NaN	NaN	NaN	NaN	NaN	NaN	NaN	NaN	NaN	NaN	0	0	0	0	0	0	0	0	0
									130.5		NaN	NaN	NaN	NaN	NaN	NaN	NaN	NaN	NaN	NaN	NaN	NaN	NaN	NaN	NaN	NaN	NaN	NaN	NaN	0	0	0	0	0	0	0
									133.5		NaN	NaN	NaN	NaN	NaN	NaN	NaN	NaN	NaN	NaN	NaN	NaN	NaN	NaN	NaN	NaN	NaN	NaN	NaN	NaN	NaN	NaN	NaN	NaN	NaN	NaN

## Sheet: Fig_3e
Inter-bat distance bins (m)	-38.6667	-36	-33.3333	-30.6667	-28	-25.3333	-22.6667	-20	-17.3333	-14.6667	-12	-9.33333	-6.66667	-4	-1.33333	1.33333	4	6.66667	9.33333	12	14.6667	17.3333	20	22.6667	25.3333	28	30.6667	33.3333	36	38.6667
Fraction of enhancement significant bins for within field/inter-field	0	0.037931	0.0413793	0.0206897	0.0310345	0.0275862	0.0344828	0.062069	0.0448276	0.0448276	0.0724138	0.113793	0.155172	0.193103	0.275862	0.286207	0.258621	0.234483	0.210345	0.182759	0.134483	0.137931	0.0965517	0.106897	0.103448	0.103448	0.0793103	0.0655172	0.037931	0
Fraction of suppression significant bins for within field/inter-field	0	0	0.00833333	0.0333333	0.0333333	0.0166667	0.0166667	0.0333333	0.0583333	0.05	0.0166667	0.05	0.0833333	0.25	0.341667	0.358333	0.35	0.325	0.216667	0.15	0.133333	0.116667	0.1	0.1	0.1	0.0916667	0.0583333	0.05	0.0333333	0
Within field/inter-field count	Significant enhancement start distance bin #1	Significant enhancement end distance bin #1	Significant enhancement start distance bin #2	Significant enhancement end distance bin #2	Significant suppression start distance bin #1	Significant suppression end distance bin #1	Significant suppression start distance bin #2	Significant suppression end distance bin #2
1	-36	-33.3333
2	-12	-9.33333
3	4	6.66667
4					28	30.6667
5					9.33333	14.6667
6					6.66667	14.6667
7	-36	-36
8	-36	-33.3333
9	-36	-30.6667
10	12	12
11	-36	-36			4	12
12					-28	-22.6667
13	-36	-28
14	1.33333	1.33333
15					-4	-1.33333
16					4	4
17	-36	-33.3333
18	-33.3333	-33.3333			-1.33333	4
19	-36	-33.3333
20	-36	-33.3333
21	-33.3333	-30.6667
22	-30.6667	-28
23					-4	6.66667
24					-4	-1.33333
25	9.33333	14.6667
26					-4	1.33333
27	-36	-30.6667
28	-28	-28			-1.33333	6.66667
29	-33.3333	-33.3333			-4	12
30					1.33333	4
31					6.66667	17.3333
32					-17.3333	-14.6667
33	-30.6667	-28			4	9.33333
34					-4	6.66667
35					-4	6.66667
36	-25.3333	-22.6667
37	-28	-28
38					6.66667	6.66667
39	-28	-25.3333			-1.33333	1.33333
40					1.33333	6.66667
41	-22.6667	-22.6667
42					-9.33333	6.66667
43					-1.33333	4
44	-28	-25.3333
45					-4	6.66667
46					14.6667	14.6667
47	-22.6667	-20
48	-28	-25.3333
49	-25.3333	-20			-4	17.3333
50	-22.6667	-20
51					1.33333	14.6667
52	-20	-20
53					4	12
54	-25.3333	-20
55	-20	-17.3333
56	-20	-12
57					14.6667	20
58	-20	-17.3333
59					-4	6.66667
60	-20	-17.3333	-9.33333	-4
61					6.66667	17.3333
62	-25.3333	-20	12	14.6667
63					1.33333	6.66667
64	-20	-20			-1.33333	6.66667
65					-6.66667	-1.33333
66					9.33333	12
67	25.3333	30.6667
68	-1.33333	-1.33333			25.3333	28
69					9.33333	14.6667	22.6667	33.3333
70	-20	-14.6667
71	-20	-17.3333
72	-17.3333	-12
73	-20	-17.3333			4	9.33333
74	-25.3333	-17.3333
75	22.6667	25.3333
76					-4	6.66667
77	-17.3333	-14.6667
78					4	9.33333
79	-17.3333	-12
80	-20	-9.33333
81					17.3333	20
82					1.33333	6.66667
83					20	20
84	-14.6667	-9.33333
85	-17.3333	-9.33333
86	-12	-9.33333	-1.33333	-1.33333
87	-12	1.33333
88	-12	-9.33333			6.66667	30.6667
89	-14.6667	-12
90					9.33333	9.33333
91	-1.33333	-1.33333			9.33333	17.3333
92	-9.33333	-9.33333
93	-12	-6.66667			22.6667	28
94	-6.66667	-6.66667	-1.33333	1.33333	17.3333	25.3333
95	-6.66667	-6.66667			14.6667	22.6667
96	-6.66667	-6.66667			36	36
97	-9.33333	-6.66667
98	-14.6667	-1.33333
99	-9.33333	-6.66667
100	-9.33333	-1.33333
101	-12	-1.33333
102	-9.33333	-6.66667
103	-9.33333	-1.33333
104	-14.6667	-12
105					20	22.6667
106	-6.66667	-1.33333
107	-9.33333	-4
108	-12	-1.33333
109	-6.66667	4
110	-4	-1.33333	30.6667	30.6667
111	-9.33333	1.33333
112	-6.66667	-1.33333
113	-12	1.33333
114	-9.33333	-4
115	-9.33333	1.33333			14.6667	17.3333	33.3333	36
116	-6.66667	-1.33333
117	-4	-4
118	-14.6667	1.33333			36	36
119	-9.33333	-1.33333
120	-9.33333	12			25.3333	25.3333
121	-9.33333	4
122	-20	-20	-6.66667	-4
123	-6.66667	1.33333
124	-4	-4
125	-14.6667	-1.33333
126	-4	-1.33333
127	-4	1.33333
128	-6.66667	1.33333
129					25.3333	28
130	-6.66667	1.33333
131	-4	4
132	-1.33333	1.33333
133	-6.66667	1.33333
134	-4	4
135	-4	-1.33333
136	-6.66667	6.66667
137	-4	4
138	-4	4
139	-6.66667	1.33333
140	-1.33333	1.33333
141					20	30.6667
142	-4	-1.33333
143	-9.33333	1.33333
144	-9.33333	1.33333
145	-1.33333	1.33333
146	-4	6.66667
147	-4	1.33333
148	-6.66667	6.66667			25.3333	28
149	-4	4			17.3333	22.6667
150	-4	1.33333
151	-1.33333	4
152	-4	4
153	-1.33333	1.33333
154	-4	6.66667
155	1.33333	1.33333
156	1.33333	4
157	-1.33333	6.66667
158	-1.33333	4
159	1.33333	1.33333
160	-4	4
161	-1.33333	1.33333
162	-1.33333	4
163	-6.66667	4
164	-1.33333	4
165	-1.33333	4
166	-1.33333	1.33333
167	1.33333	9.33333
168	-1.33333	1.33333
169	-4	4			28	33.3333
170	-12	-9.33333
171	-1.33333	9.33333
172	-1.33333	4
173					12	12
174	-6.66667	4
175	-6.66667	9.33333
176	-1.33333	6.66667
177	1.33333	6.66667
178	-1.33333	9.33333
179	-1.33333	6.66667
180	-1.33333	6.66667
181	-1.33333	4
182	-6.66667	9.33333
183	1.33333	4
184	6.66667	6.66667
185	-1.33333	12
186	1.33333	12
187	1.33333	6.66667
188	-28	-28	-1.33333	6.66667
189	-1.33333	6.66667			28	30.6667
190	1.33333	6.66667			25.3333	33.3333
191	1.33333	6.66667			20	25.3333
192	1.33333	12
193	4	6.66667
194	-1.33333	4
195	1.33333	6.66667			-30.6667	-28
196	-1.33333	12
197	4	6.66667
198	4	12
199	1.33333	12
200	1.33333	12
201	4	12
202	4	9.33333
203	4	9.33333
204	4	4
205	6.66667	14.6667
206	4	6.66667
207	4	6.66667
208	1.33333	12
209					-20	-17.3333
210	4	9.33333
211	-9.33333	-6.66667	4	9.33333	17.3333	22.6667
212	4	9.33333
213	1.33333	14.6667
214	4	4
215	4	12
216	-1.33333	9.33333
217	1.33333	9.33333
218	6.66667	17.3333
219	6.66667	9.33333
220	1.33333	14.6667
221	6.66667	12
222	6.66667	12			-4	-1.33333
223	4	12
224	9.33333	9.33333
225					33.3333	33.3333
226	-36	-33.3333	4	9.33333
227	6.66667	9.33333
228	6.66667	12
229	-1.33333	9.33333
230	6.66667	12
231	9.33333	14.6667	30.6667	30.6667	-4	-4
232					-1.33333	-1.33333
233	6.66667	9.33333
234	4	12
235	9.33333	14.6667
236	12	17.3333
237	4	12
238	9.33333	14.6667
239	9.33333	17.3333
240	6.66667	17.3333
241	9.33333	12
242	6.66667	12
243	6.66667	17.3333
244	9.33333	12
245	9.33333	28			-6.66667	-6.66667
246	6.66667	14.6667
247					-6.66667	1.33333
248	12	14.6667
249	12	14.6667
250	6.66667	17.3333
251	6.66667	17.3333
252	6.66667	17.3333
253	12	20
254	12	17.3333
255	9.33333	17.3333
256	17.3333	17.3333
257	12	17.3333
258	9.33333	25.3333
259	9.33333	17.3333
260	14.6667	17.3333
261	14.6667	17.3333
262	17.3333	20
263	14.6667	22.6667
264					1.33333	1.33333
265	17.3333	17.3333
266	12	20
267	14.6667	20			-4	1.33333
268					-1.33333	1.33333
269	17.3333	20
270					6.66667	9.33333
271	9.33333	20			-4	-1.33333
272					1.33333	6.66667
273					1.33333	1.33333
274	17.3333	17.3333
275	14.6667	22.6667			-4	-1.33333
276	20	20
277	17.3333	17.3333
278					-6.66667	-1.33333
279	17.3333	17.3333			-17.3333	-14.6667
280	14.6667	20
281	20	22.6667			-1.33333	1.33333
282					-6.66667	-4
283					-4	9.33333
284	17.3333	22.6667
285	17.3333	20			-4	1.33333
286					-9.33333	-9.33333
287	20	28
288	20	25.3333			-1.33333	4
289	4	9.33333
290					-1.33333	1.33333
291					1.33333	1.33333
292	14.6667	22.6667
293	22.6667	25.3333			-4	4
294	17.3333	22.6667
295	22.6667	25.3333			-1.33333	4
296	17.3333	28			-6.66667	6.66667
297	22.6667	25.3333
298	12	14.6667
299	20	30.6667
300	28	30.6667
301	25.3333	25.3333
302					33.3333	36
303	22.6667	28
304	9.33333	30.6667
305	25.3333	30.6667
306	20	28
307	22.6667	28
308					-4	12
309					-17.3333	-14.6667	4	14.6667
310					-9.33333	-4
311	-22.6667	-22.6667
312	22.6667	30.6667
313	1.33333	1.33333
314	22.6667	33.3333
315	28	28
316	28	28
317	22.6667	30.6667
318					-30.6667	-30.6667	-12	-9.33333
319	22.6667	30.6667			-1.33333	1.33333
320	14.6667	33.3333
321	25.3333	28
322	1.33333	1.33333
323	17.3333	30.6667			-9.33333	-6.66667
324	22.6667	28
325	-12	-4	28	28
326	25.3333	36
327	-6.66667	-1.33333
328	17.3333	17.3333	30.6667	33.3333
329	25.3333	33.3333
330					4	14.6667
331	20	30.6667
332					-20	-14.6667
333					-1.33333	4
334	30.6667	33.3333
335					1.33333	1.33333
336	28	33.3333
337	28	33.3333
338	33.3333	36
339					-4	4
340	28	33.3333
341	30.6667	36
342	33.3333	33.3333			-33.3333	-28
343					4	6.66667
344	20	25.3333
345					-1.33333	6.66667
346					-17.3333	-14.6667
347					22.6667	25.3333
348					-30.6667	-20
349	33.3333	36			4	6.66667
350	33.3333	33.3333
351	36	36
352	33.3333	36			4	4
353	-22.6667	-20
354	12	22.6667
355	33.3333	36			6.66667	9.33333
356	28	36			6.66667	9.33333
357	33.3333	36			-4	17.3333
358	22.6667	28	33.3333	36	-20	4
359	36	36			17.3333	22.6667
360					4	9.33333

## Sheet: Fig_3f_cell_314
1D distance tuning curve:				2D Firing rate map:
Inter-bat distance bins (m)	Firing rate (Hz)			Inter-bat distance bins (m)	Position bins (m)		map = numbers indicate firing rate (Hz)
-39	0.551471			-38.4615	1.5		NaN	NaN	NaN	NaN	NaN	NaN	NaN	NaN	NaN	NaN	NaN	NaN	NaN	NaN	NaN	NaN	NaN	NaN	NaN	NaN	NaN	NaN	NaN	NaN	NaN	NaN
-37	0.363144			-35.3846	4.5		NaN	NaN	NaN	NaN	NaN	NaN	NaN	NaN	NaN	NaN	NaN	NaN	NaN	NaN	NaN	NaN	NaN	NaN	NaN	NaN	NaN	NaN	NaN	NaN	NaN	NaN
-35	0.179321			-32.3077	7.5		NaN	NaN	NaN	NaN	NaN	NaN	NaN	NaN	NaN	NaN	NaN	NaN	NaN	NaN	NaN	NaN	NaN	NaN	NaN	NaN	0	0	0	0	0	NaN
-33	0.292872			-29.2308	10.5		NaN	NaN	NaN	NaN	NaN	NaN	NaN	NaN	NaN	NaN	NaN	NaN	NaN	NaN	NaN	NaN	NaN	NaN	0	0	0	0	0	0	0	0
-31	0.230787			-26.1538	13.5		NaN	NaN	NaN	NaN	NaN	NaN	NaN	NaN	NaN	NaN	NaN	NaN	NaN	NaN	NaN	NaN	NaN	0	0	0	0	0	0	0	0	0
-29	0.287669			-23.0769	16.5		NaN	NaN	NaN	NaN	NaN	NaN	NaN	NaN	NaN	NaN	NaN	NaN	NaN	NaN	NaN	0	0	0	0	0	0	0	0	0	0	0
-27	0.227437			-20	19.5		NaN	NaN	NaN	NaN	NaN	NaN	NaN	NaN	NaN	NaN	NaN	NaN	NaN	0	0	0	0	0	0	0	0	0	0	0	0	0
-25	0.170262			-16.9231	22.5		NaN	NaN	NaN	NaN	NaN	NaN	NaN	NaN	NaN	NaN	NaN	0	0	0	0	0	0	0	0	0	0	0	0	0	0	0
-23	0.113379			-13.8462	25.5		NaN	NaN	NaN	NaN	NaN	NaN	NaN	NaN	NaN	0	0	0	0	0	0	0	0	0	0	0	0	0	0	0	0	0
-21	0.10929			-10.7692	28.5		NaN	NaN	NaN	NaN	NaN	NaN	NaN	NaN	0	0	0	0	0	0	0	0	0	0	0	0	0	0	0	0	0	0
-19	0.274306			-7.69231	31.5		NaN	NaN	NaN	NaN	NaN	NaN	0	0	0	0	0	0	0	0	0	0	0	0	0	0	0	0	0	0	0	0
-17	0.328331			-4.61538	34.5		NaN	NaN	NaN	NaN	0.0129006	0.00739807	0.00402198	0.00237457	0.00132159	0.000558372	0.000161114	3.12161e-05	4.02329e-06	0	0	0	0	0	0	0	5.29674e-06	3.75536e-05	0.00016811	0.000493253	0.00101833	0.0016204
-15	0.219041			-1.53846	37.5		NaN	NaN	0.0781036	0.078507	0.0611395	0.0379585	0.0217956	0.0134578	0.00787213	0.00348968	0.0010555	0.000215404	2.93739e-05	0	0	0	0	0	0	1.00528e-05	0.000104612	0.000546125	0.00192366	0.00473708	0.00866361	0.0127052
-13	0.0540249			1.53846	40.5		NaN	0.159204	0.224279	0.248339	0.210376	0.139669	0.0840181	0.0538824	0.0329993	0.0154611	0.00496481	0.00107213	0.00015263	0	0	0	0	0	0	6.41966e-05	0.000579206	0.00290561	0.00996641	0.0241501	0.0436866	0.0635016
-11	0			4.61538	43.5		0.172121	0.333273	0.515705	0.614872	0.550565	0.380088	0.234502	0.154628	0.099174	0.0491298	0.0165615	0.00366534	0.000516701	0	0	0	0	0	0	0.000260673	0.00218788	0.0109578	0.037554	0.090216	0.159967	0.226345
-9	0			7.69231	46.5		0.252819	0.537372	0.901099	1.14244	1.0712	0.765816	0.482901	0.324327	0.213754	0.107902	0.0360872	0.00767163	0.00101318	0	0	0	0	0	0	0.00071678	0.00586986	0.0297356	0.101262	0.236022	0.398519	0.533377
-7	0.0518403			10.7692	49.5		0.28615	0.654244	1.17836	1.58953	1.56884	1.16474	0.741949	0.487922	0.310245	0.148199	0.0460278	0.00907257	0.00112346	0	0	0	0	0	0	0.0013676	0.011025	0.055383	0.182688	0.404969	0.644907	0.813608
-5	0.102269			13.8462	52.5		0.254265	0.614353	1.1779	1.68663	1.74619	1.33443	0.843342	0.51519	0.290219	0.122765	0.03469	0.00645015	0.000760614	0	0	0	0	0	0	0.00174337	0.0136192	0.0664782	0.21099	0.447886	0.680681	0.816447
-3	0.300682			16.9231	55.5		0.180558	0.452596	0.904179	1.34266	1.43246	1.14287	0.762824	0.453742	0.222183	0.0799071	0.0199465	0.00343629	0.000366263	0.000109452	0.00033418	0.000669019	0.00086217	0.000704694	0.000363393	0.00152387	0.0106355	0.0504092	0.154733	0.315594	0.458062	0.522201
-1	0.949542			20	58.5		0.0987258	0.249684	0.500259	0.750041	0.855885	0.81753	0.674817	0.438487	0.204025	0.0650959	0.0141363	0.00220239	0.000597544	0.00179115	0.00450159	0.00764769	0.00860567	0.00632418	0.00301717	0.00163837	0.00536886	0.0239245	0.070728	0.139021	0.195029	0.214948
1	1.25535			23.0769	61.5		0.0361595	0.0899485	0.17923	0.293256	0.429136	0.557893	0.565017	0.401342	0.191783	0.0608821	0.0128623	0.00239987	0.00327679	0.0115193	0.027418	0.0436013	0.046048	0.0321089	0.0146719	0.00457591	0.002395	0.00710222	0.0204049	0.040043	0.0564511	0.0622547
3	1.69286			26.1538	64.5		0.00735164	0.0191325	0.0436168	0.0975001	0.202139	0.32843	0.372953	0.283096	0.141726	0.0465415	0.0104983	0.00501576	0.0162445	0.0513296	0.111689	0.164201	0.161291	0.105016	0.0450564	0.0127589	0.00266023	0.00159797	0.00398949	0.00814613	0.0118958	0.013399
5	2.00712			29.2308	67.5		0.00367361	0.0053364	0.0110079	0.0314632	0.0805673	0.147122	0.179241	0.142771	0.0738143	0.0251896	0.00939987	0.0187514	0.0611398	0.161116	0.310016	0.411895	0.368125	0.22077	0.0895148	0.0250996	0.00566134	0.00198016	0.00162475	0.00177586	0.0019865	0.0020299
7	2.23755			32.3077	70.5		0.0232803	0.0193527	0.0140005	0.0136646	0.025841	0.0475692	0.0598077	0.0484978	0.0258692	0.0130637	0.0235319	0.0726375	0.187176	0.385044	0.608356	0.696375	0.560304	0.315852	0.125812	0.0382377	0.0144604	0.0111896	0.00909189	0.00519959	0.00203701	0.000591078
9	2.51266			35.3846	73.5		0.111703	0.0909792	0.0590673	0.0291913	0.0139284	0.0120681	0.0132285	0.0108959	0.0095273	0.0233368	0.0842221	0.238075	0.497031	0.781253	0.947592	0.891693	0.641552	0.345464	0.141061	0.0590124	0.0527536	0.0619971	0.052242	0.0285607	0.0105967	0.0029329
11	2.19776			38.4615	76.5		0.401915	0.318915	0.201668	0.0925884	0.0293401	0.00720966	0.00271428	0.0035179	0.0155691	0.0677204	0.228255	0.568783	1.03403	1.37818	1.38098	1.08001	0.677767	0.345223	0.16101	0.126575	0.184444	0.224883	0.17784	0.0910183	0.0323444	0.00877117
13	2.14786				79.5		1.03602	0.7789	0.465408	0.201822	0.059738	0.0117201	0.00209003	0.00586987	0.0354667	0.141473	0.417764	0.938351	1.5998	2.04367	1.94763	1.41488	0.838314	0.462686	0.3027	0.325443	0.460171	0.516623	0.388968	0.196528	0.0706719	0.0195914
15	1.45222				82.5		1.75179	1.24153	0.697839	0.286017	0.0805373	0.0150757	0.00291859	0.0100429	0.0544284	0.19836	0.537668	1.14078	1.91378	2.48289	2.44859	1.90845	1.36428	1.03233	0.809353	0.735578	0.843889	0.884817	0.671644	0.352541	0.132505	0.0381792
17	0.75217				85.5		1.90111	1.28798	0.685799	0.263932	0.069246	0.0120777	0.0025836	0.0108459	0.0569957	0.205168	0.54799	1.14631	1.92427	2.56784	2.75643	2.63799	2.54648	2.31359	1.78506	1.35986	1.31811	1.33716	1.04973	0.578386	0.22731	0.0677554
19	0.27133				88.5		1.34512	0.869078	0.434214	0.1549	0.0377513	0.00624302	0.00155724	0.00837893	0.04693	0.181824	0.520852	1.14745	2.00002	2.82127	3.42901	3.93239	4.257	3.93364	2.95692	2.07385	1.80899	1.7893	1.43792	0.821314	0.335851	0.103793
21	0.0559284				91.5		0.594663	0.367322	0.17436	0.0593111	0.0140059	0.00229536	0.000694617	0.00547967	0.0364339	0.166454	0.552599	1.35321	2.52039	3.76185	4.82918	5.6129	5.86958	5.23172	3.8365	2.53774	2.00046	1.88466	1.52428	0.903721	0.392142	0.129452
23	0.225133				94.5		0.163337	0.0998997	0.0471978	0.0161125	0.00384579	0.000638857	0.000232499	0.00374104	0.0307108	0.162615	0.586075	1.50002	2.91583	4.59819	6.14059	7.05854	6.97691	5.8231	4.0151	2.41774	1.64397	1.42243	1.16292	0.737273	0.353012	NaN
25	0.503653				97.5		0.0306342	0.0191364	0.00929454	0.00326594	0.000795143	0.000132008	5.43361e-05	0.0027081	0.0234894	0.127465	0.462955	1.2374	2.62266	4.58452	6.62629	7.81661	7.48329	5.838	3.72554	2.01752	1.12348	0.818922	0.662823	0.458844	0.249488	NaN
27	0.503653				100.5		0.00409751	0.00256875	0.00124276	0.00042461	9.58435e-05	1.37503e-05	7.06531e-06	0.00151161	0.0123217	0.0684348	0.264307	0.790584	1.9249	3.834	6.11356	7.63814	7.45784	5.8208	3.75332	2.05321	1.00718	0.525324	0.337951	0.2339	NaN	NaN
29	0.334448				103.5		0	0	0	0	0	0	0	0.000550437	0.00438315	0.0270637	0.119403	0.418899	1.19279	2.71279	4.80933	6.56421	6.9582	5.9598	4.34946	2.74967	1.45904	0.646441	0.266946	NaN	NaN	NaN
31	0				106.5		0	0	0	0	0	0	0	0.000143825	0.00116116	0.00845375	0.0442713	0.185518	0.616903	1.60762	3.22965	4.97729	5.95802	5.8075	4.91919	3.68939	2.31966	NaN	NaN	NaN	NaN	NaN
33	0.0618429				109.5		0	0	1.0324e-05	6.98105e-05	0.000313765	0.00092857	0.00180679	0.00232636	0.00212202	0.00307661	0.0135746	0.0680099	0.265964	0.811778	1.90142	3.37627	4.57125	4.96881	4.71347	4.08353	NaN	NaN	NaN	NaN	NaN	NaN
35	0.124032				112.5		0	0	6.89375e-05	0.00048337	0.00228058	0.00708887	0.014348	0.0187103	0.0156183	0.00865728	0.00583776	0.0214468	0.0995323	0.366071	1.01261	2.06087	3.09399	3.625	3.66968	3.4873	NaN	NaN	NaN	NaN	NaN	NaN
37	0.186807				115.5		0	0	0.000325454	0.00238891	0.0117076	0.0372501	0.0761387	0.0995606	0.0832688	0.044714	0.0159603	0.00911215	0.0341786	0.149599	0.481114	1.1039	1.81881	2.2717	2.38985	NaN	NaN	NaN	NaN	NaN	NaN	NaN
39	0.188324				118.5		0	0	0.00109015	0.00813583	0.0402282	0.12838	0.263133	0.346522	0.293308	0.159934	0.0566086	0.0145086	0.0122642	0.0533773	0.195691	0.504499	0.922118	NaN	NaN	NaN	NaN	NaN	NaN	NaN	NaN	NaN
					121.5		0	0	0.00245883	0.0183422	0.0914518	0.29607	0.615473	0.818783	0.69835	0.385675	0.140188	0.034349	0.00806599	0.0151355	0.0641262	NaN	NaN	NaN	NaN	NaN	NaN	NaN	NaN	NaN	NaN	NaN
					124.5		0	0	0.00377574	0.0286299	0.147273	0.490696	1.03149	1.3643	1.15648	0.647973	0.246809	0.0649392	0.0123971	0.00389955	NaN	NaN	NaN	NaN	NaN	NaN	NaN	NaN	NaN	NaN	NaN	NaN
					127.5		0	0	0.0043345	0.0341016	0.183354	0.62546	1.30325	1.6837	1.41515	0.815553	0.332982	0.0970742	NaN	NaN	NaN	NaN	NaN	NaN	NaN	NaN	NaN	NaN	NaN	NaN	NaN	NaN
					130.5		0	0	0.00410231	0.0336701	NaN	0.647656	1.31339	1.65173	1.38927	0.834038	NaN	NaN	NaN	NaN	NaN	NaN	NaN	NaN	NaN	NaN	NaN	NaN	NaN	NaN	NaN	NaN
					133.5		NaN	NaN	NaN	NaN	NaN	NaN	NaN	NaN	NaN	NaN	NaN	NaN	NaN	NaN	NaN	NaN	NaN	NaN	NaN	NaN	NaN	NaN	NaN	NaN	NaN	NaN

## Sheet: Fig_3f_cell_116
1D distance tuning curve:				2D Firing rate map:
Inter-bat distance bins (m)	Firing rate (Hz)			Inter-bat distance bins (m)	Position bins (m)		map = numbers indicate firing rate (Hz)
-39	0.988468			-38.4615	1.5		NaN	NaN	NaN	NaN	NaN	NaN	NaN	NaN	NaN	NaN	NaN	NaN	NaN	NaN	NaN	NaN	NaN	NaN	NaN	NaN	NaN	NaN	NaN	NaN	NaN	NaN
-37	1.17712			-35.3846	4.5		NaN	NaN	NaN	NaN	NaN	NaN	NaN	NaN	NaN	NaN	NaN	NaN	NaN	NaN	NaN	NaN	NaN	NaN	NaN	NaN	NaN	NaN	NaN	NaN	NaN	NaN
-35	1.00918			-32.3077	7.5		0	0	0	NaN	NaN	NaN	NaN	NaN	NaN	NaN	NaN	NaN	NaN	NaN	NaN	NaN	NaN	NaN	NaN	NaN	NaN	NaN	NaN	NaN	NaN	NaN
-33	0.878538			-29.2308	10.5		0	0	0	0	0	NaN	NaN	NaN	NaN	NaN	NaN	NaN	NaN	NaN	NaN	NaN	NaN	NaN	NaN	NaN	NaN	NaN	NaN	NaN	NaN	NaN
-31	0.829982			-26.1538	13.5		0	0	0	0	0	0	0	NaN	NaN	NaN	NaN	NaN	NaN	NaN	NaN	NaN	NaN	NaN	NaN	NaN	NaN	NaN	NaN	NaN	NaN	NaN
-29	1.05667			-23.0769	16.5		4.90167e-06	2.80143e-05	0.000123653	0.000390123	0.000838989	0.00121768	0.00120471	0.000876374	0.000982887	NaN	NaN	NaN	NaN	NaN	NaN	NaN	NaN	NaN	NaN	NaN	NaN	NaN	NaN	NaN	NaN	NaN
-27	0.946125			-20	19.5		3.32625e-05	0.000189467	0.000825313	0.00252227	0.0051206	0.0068371	0.00608965	0.00382638	0.00299485	0.00980264	0.0404958	NaN	NaN	NaN	NaN	NaN	NaN	NaN	NaN	NaN	NaN	NaN	NaN	NaN	NaN	NaN
-25	0.891223			-16.9231	22.5		0.000142433	0.00081039	0.00354051	0.0108631	0.0219363	0.0285174	0.0240368	0.0136787	0.00801161	0.0184901	0.0648436	0.164991	0.290758	NaN	NaN	NaN	NaN	NaN	NaN	NaN	NaN	NaN	NaN	NaN	NaN	NaN
-23	0.779377			-13.8462	25.5		0.000412838	0.00230598	0.00991292	0.0301871	0.0611862	0.0800786	0.0671467	0.0367508	0.0176182	0.028727	0.0869575	0.1939	0.297537	0.318599	0.240449	NaN	NaN	NaN	NaN	NaN	NaN	NaN	NaN	NaN	NaN	NaN
-21	0.886689			-10.7692	28.5		0.000861689	0.00467363	0.0193649	0.0568442	0.112309	0.145617	0.122419	0.0668593	0.0287109	0.0344311	0.0935337	0.191523	0.267085	0.260015	0.182248	0.0962537	0.0419078	NaN	NaN	NaN	NaN	NaN	NaN	NaN	NaN	NaN
-19	1.2217			-7.69231	31.5		0.00253653	0.0078306	0.0288617	0.0801757	0.151072	0.188579	0.154943	0.0841134	0.034605	0.0329349	0.0846564	0.173871	0.245062	0.248799	0.195484	0.128292	0.0746287	0.039218	0.01794	NaN	NaN	NaN	NaN	NaN	NaN	NaN
-17	1.6431			-4.61538	34.5		0.0148393	0.0174195	0.0401061	0.0991118	0.177233	0.212752	0.171565	0.0960285	0.0439225	0.0396088	0.0957212	0.212486	0.341614	0.410794	0.389488	0.301061	0.193235	0.104442	0.0476577	0.0183391	0.0064331	NaN	NaN	NaN	NaN	NaN
-15	1.67023			-1.53846	37.5		0.0884321	0.0710206	0.0816044	0.143135	0.233856	0.279748	0.24219	0.163654	0.101095	0.0907813	0.173244	0.376305	0.647905	0.856445	0.88672	0.728404	0.480693	0.259803	0.117033	0.0447611	0.0161685	0.0156771	0.0552646	NaN	NaN	NaN
-13	1.77144			1.53846	40.5		0.36428	0.289009	0.255735	0.303207	0.413019	0.504428	0.513558	0.441753	0.335499	0.278819	0.376606	0.686298	1.13361	1.52116	1.6457	1.43563	1.01256	0.583706	0.28	0.114993	0.0448182	0.0371093	0.102488	0.288017	0.619363	NaN
-11	1.72822			4.61538	43.5		1.08002	0.903594	0.79166	0.809151	0.942891	1.12517	1.2638	1.24474	1.05055	0.855888	0.89186	1.24658	1.78994	2.25948	2.42083	2.19791	1.70131	1.12404	0.629325	0.298626	0.129691	0.0920628	0.185573	0.436933	0.83172	1.29379
-9	1.6624			7.69231	46.5		2.46477	2.17582	1.97441	1.97066	2.14604	2.42197	2.7043	2.7991	2.57971	2.24014	2.1263	2.36781	2.77699	3.05344	3.02302	2.71491	2.25818	1.73594	1.18829	0.696656	0.367416	0.254986	0.364336	0.666368	1.07958	1.50929
-7	1.24939			10.7692	49.5		4.29343	3.98508	3.75696	3.75682	3.96937	4.26031	4.53087	4.66935	4.59385	4.39716	4.27137	4.27374	4.22372	3.91686	3.38581	2.851	2.45213	2.12227	1.73325	1.27565	0.876016	0.687256	0.776255	1.0572	1.38116	1.67637
-5	0.88134			13.8462	52.5		5.46054	5.27066	5.16493	5.26749	5.56974	5.87758	6.02212	6.00971	6.00464	6.12643	6.27212	6.1984	5.66128	4.63057	3.46421	2.63841	2.29212	2.19135	2.0596	1.80247	1.50431	1.32486	1.36421	1.52409	1.63799	1.68805
-3	1.19129			16.9231	55.5		5.38705	5.19473	5.11122	5.25771	5.6596	6.11516	6.29799	6.13375	5.97948	6.13608	6.43967	6.48126	5.89369	4.62204	3.16108	2.18887	1.9163	2.03609	2.15984	2.10112	1.89983	1.70716	1.6349	1.62994	1.55311	1.39326
-1	1.36907			20	58.5		4.5872	4.25725	4.02458	3.99443	4.19547	4.55375	4.82322	4.74288	4.51696	4.51446	4.69567	4.76987	4.4389	3.56559	2.45074	1.66509	1.48382	1.7122	1.9779	2.03457	1.88332	1.65814	1.46928	1.32648	1.15727	0.942362
1	1.41972			23.0769	61.5		3.40783	3.05291	2.78039	2.63924	2.58	2.5904	2.67014	2.6743	2.57256	2.53831	2.6173	2.68889	2.58231	2.21636	1.73762	1.37205	1.23537	1.32402	1.49439	1.55851	1.47124	1.2974	1.10444	0.927526	0.752291	0.571392
3	1.01139			26.1538	64.5		2.0862	1.87667	1.735	1.64634	1.5114	1.35261	1.29289	1.30887	1.29902	1.28115	1.33403	1.44465	1.49025	1.44994	1.45916	1.47895	1.33335	1.10315	0.967361	0.928451	0.909872	0.855501	0.747769	0.610491	0.465259	0.32807
5	0.944935			29.2308	67.5		1.10325	1.01544	0.996276	0.989232	0.887222	0.744244	0.712912	0.777759	0.798907	0.748208	0.738123	0.832468	0.950527	1.08618	1.36122	1.62068	1.50424	1.06051	0.660968	0.498806	0.511462	0.544336	0.501134	0.396332	0.278994	0.178802
7	0.81511			32.3077	70.5		0.581217	0.546315	0.573582	0.597559	0.53325	0.44553	0.469394	0.570475	0.591794	0.501885	0.426692	0.456112	0.552424	0.71607	1.04012	1.38084	1.35674	0.939621	0.503007	0.310657	0.331045	0.384424	0.348306	0.248267	0.152538	0.086397
9	0.923108			35.3846	73.5		0.307917	0.322919	0.380785	0.419797	0.375715	0.302706	0.31281	0.391263	0.405529	0.318071	0.232139	0.221574	0.263502	0.353781	0.552675	0.802932	0.857412	0.627681	0.343119	0.218129	0.243744	0.278374	0.230985	0.140911	0.0711416	0.03368
11	0.672588			38.4615	76.5		0.18411	0.25556	0.351633	0.412042	0.373853	0.27114	0.207266	0.211772	0.210749	0.160329	0.107958	0.0957876	0.111481	0.146835	0.221756	0.320922	0.358271	0.287425	0.19332	0.175745	0.215112	0.217408	0.152647	0.076417	0.0303195	0.0110663
13	0.628093				79.5		0.163255	0.267836	0.387368	0.460046	0.419249	0.282983	0.155565	0.0977384	0.0779969	0.0570065	0.0391328	0.0408502	0.0614795	0.0923468	0.121745	0.135475	0.125651	0.106471	0.118814	0.186536	0.252469	0.231734	0.140191	0.0590924	0.019349	0.00564727
15	0.441453				82.5		0.14467	0.238094	0.332964	0.381076	0.343394	0.231181	0.114957	0.0512732	0.0291975	0.0193771	0.0158551	0.0303184	0.0723943	0.12799	0.153807	0.127156	0.0793025	0.0581462	0.0951815	0.188817	0.27102	0.258522	0.167934	0.0804754	0.0315898	0.0110237
17	0.62245				85.5		0.0998598	0.156816	0.203036	0.21158	0.177905	0.122394	0.0769095	0.0603557	0.0562825	0.0439504	0.0307977	0.0420618	0.0958076	0.17194	0.203816	0.157256	0.08351	0.0478452	0.0736176	0.149327	0.226036	0.247015	0.204216	0.132273	0.0680224	0.0285699
19	0.701129				88.5		0.0533665	0.0785121	0.0924833	0.086311	0.0699472	0.0671043	0.100245	0.166416	0.214837	0.194987	0.129863	0.0876515	0.106496	0.16259	0.186815	0.143042	0.0735495	0.0355759	0.0462489	0.0981985	0.17226	0.235814	0.2474	0.192538	0.111125	0.0498821
21	0.840263				91.5		0.0227132	0.0310698	0.0340209	0.0340137	0.0491168	0.111851	0.251547	0.451825	0.617153	0.629761	0.47704	0.282334	0.171001	0.147274	0.135681	0.0950552	0.0465436	0.0201489	0.0235821	0.060414	0.136924	0.229419	0.267876	0.216243	0.125354	0.0559207
23	0.737441				94.5		0.00798974	0.0105972	0.0151934	0.0358494	0.110811	0.29751	0.627286	1.03963	1.37394	1.44832	1.19303	0.758461	0.40552	0.231677	0.147998	0.082943	0.0368949	0.0153825	0.0132762	0.0353646	0.0957691	0.179487	0.219207	0.17713	0.10053	0.0436192
25	0.882742				97.5		NaN	0.00526151	0.023089	0.0926497	0.294779	0.717527	1.35366	2.0344	2.5065	2.54736	2.08378	1.34166	0.719254	0.389251	0.234429	0.135337	0.0727315	0.03805	0.0196741	0.0206631	0.0479589	0.0923613	0.117122	0.0971568	0.0556082	0.0240189
27	0.954785				100.5		NaN	NaN	NaN	0.2423	0.686324	1.48192	2.49279	3.37287	3.79708	3.58605	2.76547	1.69463	0.863643	0.443613	0.276795	0.201313	0.155227	0.104822	0.0518232	0.0219114	0.0195473	0.0310129	0.0386566	0.0326821	0.0191983	0.00847567
29	1.42157				103.5		NaN	NaN	NaN	NaN	NaN	2.6581	3.96492	4.78457	4.84618	4.16251	2.95004	1.67057	0.779484	0.363414	0.233498	0.219986	0.226247	0.184654	0.103822	0.0426347	0.0181908	0.0127997	0.0116001	0.00897332	0.00514773	0.00226812
31	1.68577				106.5		NaN	NaN	NaN	NaN	NaN	NaN	NaN	5.90674	5.31891	4.10106	2.63593	1.36053	0.571918	0.238696	0.162541	0.191174	0.226859	0.206813	0.144413	0.0914908	0.0631153	0.0499446	0.0428294	0.0340995	0.0233065	0.0150026
33	1.81816				109.5		NaN	NaN	NaN	NaN	NaN	NaN	NaN	NaN	NaN	3.46065	2.02154	0.951682	0.360092	0.136143	0.101953	0.139652	0.180077	0.193764	0.19696	0.205683	0.216267	0.235382	0.253711	0.235237	0.181899	0.130639
35	1.55877				112.5		NaN	NaN	NaN	NaN	NaN	NaN	NaN	NaN	NaN	NaN	NaN	0.574808	0.207639	0.0763831	0.0628548	0.0972708	0.154162	0.237797	0.349879	0.463724	0.577899	0.742854	0.937536	1.01792	0.914344	0.736874
37	1.24717				115.5		NaN	NaN	NaN	NaN	NaN	NaN	NaN	NaN	1.0663	0.752067	0.528742	NaN	NaN	0.0893647	0.0616035	0.0970825	0.211406	0.422975	0.696346	0.963981	1.25346	1.68044	2.21846	2.61588	2.6623	2.43447
39	1.01833				118.5		NaN	NaN	NaN	NaN	NaN	NaN	NaN	NaN	0.170295	0.200033	0.299059	0.42514	0.447596	NaN	NaN	0.171798	0.397285	0.819265	1.32144	1.78523	2.2775	2.97056	3.80733	4.45221	4.63506	4.40448
					121.5		NaN	NaN	NaN	NaN	NaN	NaN	NaN	NaN	0.0857994	0.215702	0.455515	0.741828	0.86644	0.687743	0.381711	NaN	NaN	1.44631	2.25138	2.89145	3.4958	4.30004	5.21114	5.83563	5.90384	5.50093
					124.5		NaN	NaN	NaN	NaN	NaN	NaN	NaN	NaN	NaN	NaN	0.748236	1.08463	1.1383	0.852296	0.47117	0.32423	0.779604	NaN	NaN	4.05616	4.57915	5.25822	6.00915	6.43725	6.30951	5.74513
					127.5		NaN	NaN	NaN	NaN	NaN	NaN	NaN	NaN	NaN	NaN	NaN	NaN	1.24587	0.811598	0.398375	0.215484	0.471831	NaN	NaN	NaN	5.20288	5.58687	6.05168	6.24597	5.98255	5.37755
					130.5		NaN	NaN	NaN	NaN	NaN	NaN	NaN	NaN	NaN	NaN	NaN	NaN	NaN	0.677328	0.288913	0.12256	0.196861	NaN	NaN	NaN	NaN	NaN	5.4678	5.47338	5.16269	4.62119
					133.5		NaN	NaN	NaN	NaN	NaN	NaN	NaN	NaN	NaN	NaN	NaN	NaN	NaN	NaN	NaN	NaN	NaN	NaN	NaN	NaN	NaN	NaN	NaN	NaN	NaN	NaN

[truncated: 2 more sheets: Fig_3f_cell_108, Fig_3g]
