# Supplementary material for: Natural switches in behaviour rapidly modulate hippocampal coding
Source: Nature. 2022 Aug 24;609(7925):119–27. doi: 10.1038/s41586-022-05112-2 (PMC9433324; doi:10.1038/s41586-022-05112-2)
Supplement: Supplementary file 5 — Source Data Fig. 4 [file 41586_2022_5112_MOESM5_ESM.xlsx]

## Sheet: Fig_4a
Inter-bat distance (m)	Mean data correlations	Data S.E.M
-35	0.554071	0.016268
-33	0.565542	0.0158475
-31	0.583116	0.0154627
-29	0.574766	0.0152457
-27	0.576941	0.0155537
-25	0.58753	0.0153391
-23	0.565173	0.015922
-21	0.55512	0.0162731
-19	0.558957	0.0160505
-17	0.548282	0.0159078
-15	0.555217	0.015433
-13	0.547999	0.015816
-11	0.545579	0.0156544
-9	0.512776	0.0162245
-7	0.47788	0.016439
-5	0.432452	0.0165304
-3	0.395568	0.0165414
-1	0.373427	0.0167773
1	0.339063	0.0166899
3	0.328769	0.0166227
5	0.352385	0.0168373
7	0.375109	0.0167679
9	0.384768	0.016943
11	0.402608	0.0168242
13	0.411094	0.0168637
15	0.437974	0.0161069
17	0.460247	0.0159366
19	0.456955	0.0162085
21	0.461249	0.0166344
23	0.480333	0.0164156
25	0.482981	0.0168528
27	0.49767	0.0170561
29	0.505512	0.0165113
31	0.521104	0.0161253
33	0.515619	0.0161147
35	0.532191	0.0159806

## Sheet: Fig_4b
Inter-bat distance (m)	Mean data spatial information (bits/spike)	Data S.E.M (bits/spike)
-35	1.89072	0.0406792
-33	1.88232	0.041004
-31	1.86924	0.0404211
-29	1.88559	0.0404546
-27	1.85163	0.0387717
-25	1.85224	0.0394912
-23	1.84882	0.0381197
-21	1.83669	0.0389257
-19	1.82024	0.039459
-17	1.80741	0.0394272
-15	1.80885	0.0402903
-13	1.81008	0.0394781
-11	1.79171	0.0406667
-9	1.76099	0.0409849
-7	1.76306	0.0411699
-5	1.7454	0.042386
-3	1.68635	0.0408482
-1	1.63765	0.040607
1	1.63552	0.0410438
3	1.64229	0.0411415
5	1.63243	0.0400328
7	1.663	0.0410289
9	1.69191	0.0402708
11	1.69065	0.039557
13	1.75996	0.0404722
15	1.72243	0.0413083
17	1.74771	0.041494
19	1.74566	0.0394458
21	1.75785	0.0401879
23	1.74827	0.0398901
25	1.77292	0.0412503
27	1.74659	0.0393485
29	1.75776	0.0399693
31	1.7458	0.0386419
33	1.74285	0.038215
35	1.74706	0.0378912

## Sheet: Fig_4c
Inter-bat distance (m)	Mean data decoding error (m)	Data S.E.M (m)
-38.5185	NaN	NaN
-35.5556	NaN	NaN
-32.5926	7.00153	1.04237
-29.6296	7.40732	0.797745
-26.6667	8.016	1.28789
-23.7037	7.04537	0.731502
-20.7407	7.48753	1.37131
-17.7778	7.68486	1.2202
-14.8148	6.68324	0.732419
-11.8519	8.21966	1.04793
-8.88889	10.683	1.63984
-5.92593	11.8711	1.51212
-2.96296	13.9179	1.72897
0	13.3417	1.49151
2.96296	14.3863	1.63802
5.92593	11.3872	1.80052
8.88889	10.1736	1.25502
11.8519	8.72167	1.08031
14.8148	10.0684	1.32517
17.7778	8.98569	1.01328
20.7407	7.87921	0.973672
23.7037	8.72683	1.26949
26.6667	9.74611	1.37097
29.6296	8.70167	1.07674
32.5926	7.84289	1.41013
35.5556	NaN	NaN
38.5185	NaN	NaN

## Sheet: Fig_4d
Inter-bat distance (m)	Mean firing-rate (Hz)	S.E.M of firing-rate (Hz)
-35	0.435306	0.011662
-33	0.438494	0.0115849
-31	0.433837	0.0113655
-29	0.437673	0.0113912
-27	0.440808	0.0113427
-25	0.438784	0.0111204
-23	0.438411	0.0109402
-21	0.439029	0.0109906
-19	0.440548	0.0108241
-17	0.44506	0.0111056
-15	0.451866	0.0112437
-13	0.457334	0.0111982
-11	0.457225	0.011284
-9	0.454933	0.0114307
-7	0.444826	0.0114138
-5	0.446827	0.0116576
-3	0.452742	0.0118651
-1	0.467118	0.0121384
1	0.472923	0.0119826
3	0.483544	0.0119969
5	0.490494	0.0121914
7	0.490886	0.0119858
9	0.484637	0.0118222
11	0.486827	0.0117297
13	0.487003	0.0116795
15	0.486752	0.0114998
17	0.486051	0.0115957
19	0.480919	0.0114924
21	0.47488	0.0115304
23	0.473797	0.0118109
25	0.464422	0.0118162
27	0.459461	0.0117759
29	0.455333	0.0117105
31	0.450979	0.0118098
33	0.44293	0.0121317
35	0.437309	0.0121391

## Sheet: Fig_4e
Flight 1						Flight 2
Time in flight (s)	Real position (m)	Decoded position (m)	Real inter-bat distance (m)	Decoded inter-bat distnace (m)		Time in flight (s)	Real position (m)	Decoded position (m)	Real inter-bat distance (m)	Decoded inter-bat distnace (m)
0	69.8358	73.5	-32.4827	-23.7037		0	70.6445	73.5	-32.3389	23.7037
0.25	71.7416	73.5	-28.8099	-23.7037		0.25	69.0266	70.5	-29.5084	23.7037
0.5	73.6378	73.5	-25.1206	-23.7037		0.5	67.4166	67.5	-26.7006	-23.7037
0.75	75.5529	97.5	-21.3923	-8.88889		0.75	65.8271	67.5	-23.9387	-23.7037
1	77.4653	100.5	-17.6694	-8.88889		1	64.2479	67.5	-21.2116	-23.7037
1.25	79.3668	82.5	-13.9625	-5.92593		1.25	62.664	64.5	-18.4738	-20.7407
1.5	81.2262	79.5	-10.2963	-2.96296		1.5	61.0884	61.5	-15.6898	-11.8519
1.75	83.081	82.5	-6.65214	-2.96296		1.75	59.5328	52.5	-12.8882	-8.88889
2	84.8529	85.5	-3.12138	1.77636e-15		2	58.0046	52.5	-10.103	-8.88889
2.25	86.5713	88.5	0.351567	1.77636e-15		2.25	56.4995	49.5	-7.38055	-14.8148
2.5	88.4173	88.5	3.90817	1.77636e-15		2.5	55.0413	49.5	-4.76841	-2.96296
2.75	90.2838	88.5	7.47405	8.88889		2.75	53.6453	49.5	-2.27076	-2.96296
3	92.2184	88.5	11.1446	-8.88889		3	52.2661	46.5	0.18065	1.77636e-15
3.25	94.1833	94.5	14.8496	20.7407		3.25	50.9	19.5	2.66574	5.92593
3.5	96.0603	106.5	18.4943	23.7037		3.5	49.4933	46.5	5.25736	5.92593
3.75	97.9146	103.5	22.1332	20.7407
4	99.7961	100.5	25.8104	17.7778
4.25	101.715	103.5	29.5648	17.7778

## Sheet: Fig_4f_position_matrix
Position bins (m)		mat= numbers represent fractions
1.5		NaN	NaN	NaN	NaN	NaN	NaN	NaN	NaN	NaN	NaN	NaN	NaN	NaN	NaN	NaN	NaN	NaN	NaN	NaN	NaN	NaN	NaN	NaN	NaN	NaN	NaN	NaN	NaN	NaN	NaN	NaN	NaN	NaN	NaN	NaN	NaN	NaN	NaN	NaN	NaN	NaN	NaN	NaN	NaN	NaN
4.5		NaN	NaN	NaN	NaN	NaN	NaN	NaN	NaN	NaN	NaN	NaN	NaN	NaN	NaN	NaN	NaN	NaN	NaN	NaN	NaN	NaN	NaN	NaN	NaN	NaN	NaN	NaN	NaN	NaN	NaN	NaN	NaN	NaN	NaN	NaN	NaN	NaN	NaN	NaN	NaN	NaN	NaN	NaN	NaN	NaN
7.5		NaN	NaN	NaN	NaN	NaN	NaN	NaN	NaN	NaN	NaN	NaN	NaN	NaN	NaN	NaN	NaN	NaN	NaN	NaN	NaN	NaN	NaN	NaN	NaN	NaN	NaN	NaN	NaN	NaN	NaN	NaN	NaN	NaN	NaN	NaN	NaN	NaN	NaN	NaN	NaN	NaN	NaN	NaN	NaN	NaN
10.5		NaN	NaN	NaN	NaN	NaN	NaN	NaN	NaN	NaN	NaN	NaN	NaN	NaN	NaN	NaN	NaN	NaN	NaN	NaN	NaN	NaN	NaN	NaN	NaN	NaN	NaN	NaN	NaN	NaN	NaN	NaN	NaN	NaN	NaN	NaN	NaN	NaN	NaN	NaN	NaN	NaN	NaN	NaN	NaN	NaN
13.5		NaN	NaN	NaN	NaN	3.56981	6.78484	3.10991	0.933994	0.448376	0	0.144607	0.383773	0.29559	0.445604	0.104412	0.294092	0.0482106	0.193245	0.0970704	0.0496112	0.296527	0.205975	0.0526815	0.0488728	0.352989	0.53675	0.340282	0.239121	0.286378	0.094452	0.0967911	0.199569	0.204778	0.470428	0.342839	0	0.135086	0.221086	0.24092	0.372796	0.117834	NaN	NaN	NaN	NaN
16.5		NaN	NaN	NaN	NaN	2.93984	4.97555	5.9806	2.6982	0.717402	0.559718	0.144607	0.191887	0.236472	0.334203	0.417647	0.196061	0.626737	0.483113	0.388282	0.396889	0.345948	0.257469	0.210726	0.195491	0.302562	0.146386	0.340282	0.0956484	0.429567	0.425034	0.580746	0.548813	0.204778	0.418158	0.514259	0.427393	0.337714	0.221086	0.562147	0.372796	0.235669	NaN	NaN	NaN	NaN
19.5		NaN	NaN	NaN	NaN	0.839955	0.904645	4.06681	5.50019	2.51091	0.319839	0.21691	0.319811	0.354708	0.445604	0.417647	0.490153	0.530316	0.241556	0.436817	0.297667	0.494212	0.308963	0.474134	0.488728	0.201708	0.53675	0.243059	0.430418	0.286378	0.47226	0.580746	0.299353	0.358362	0.156809	0.2857	0.366337	0.540343	0.368477	0.321227	0.279597	0.471338	NaN	NaN	NaN	NaN
22.5		NaN	NaN	NaN	NaN	1.46992	1.35697	2.51185	5.18886	3.94571	1.03948	0.723033	0.255849	0.354708	0.334203	0.365441	0.196061	0.192842	0.0966226	0.194141	0.198445	0.296527	0.41195	0.368771	0.390983	0.605124	0.731932	0.583341	0.0956484	0.477296	0.094452	0.677537	0.748382	0.614334	0.209079	0.457119	0.610561	0.810515	0.810649	0.562147	0.559194	0.353503	NaN	NaN	NaN	NaN
25.5		NaN	NaN	NaN	NaN	0.419977	0.301548	1.19612	2.6982	6.27727	5.11742	1.08455	0.767546	0.118236	0.167102	0.313235	0.588183	0.144632	0.0966226	0.145606	0.297667	0.148264	0.154481	0.158045	0.146619	0.050427	0.292773	0.340282	0.334769	0.190918	0.23613	0.338769	0.498921	0.358362	0.209079	0.22856	0.183168	0	0.221086	0.160614	0.559194	0.942675	NaN	NaN	NaN	NaN
28.5		NaN	NaN	NaN	NaN	0.209989	0.603097	0.956897	1.24533	2.69026	5.7571	4.12129	0.895471	0.532062	0.612706	0.417647	0.0490153	0.241053	0.289868	0.242676	0.347278	0.296527	0.463444	0.263408	0.293237	0.403416	0.292773	0.729176	0.286945	0.0954592	0.377808	0.290373	0.69849	0.255973	0.365888	0.2857	0.793729	0.405257	0.294782	0.321227	0.279597	0.471338	NaN	NaN	NaN	NaN
31.5		NaN	NaN	NaN	NaN	0.629966	0.150774	0.239224	1.03777	1.4348	3.35831	6.79651	4.02962	1.24148	0.946909	0.469852	0.245076	0.289263	0.338179	0.194141	0.148833	0.0988424	0.154481	0.474134	0	0.352989	0.683137	0.583341	0.382594	0.429567	0.425034	0.145187	0.349245	0.409556	0.313618	0.399979	0.671617	0.607886	0.810649	1.12429	0.652393	0.707006	NaN	NaN	NaN	NaN
34.5		NaN	NaN	NaN	NaN	0.419977	0.150774	0.119612	0.72644	1.0761	1.27935	4.4828	5.69264	3.84267	1.44821	0.783087	0.539168	0.0964211	0.38649	0.485352	0.4465	0.296527	0.360456	0.263408	0.390983	0.453843	0.439159	0.243059	0.382594	0.190918	0.047226	0.145187	0.498921	0.511945	0.261349	0.11428	0.244224	0.337714	0.442172	0.803068	0.465995	0.471338	NaN	NaN	NaN	NaN
37.5		NaN	NaN	NaN	NaN	0.419977	0.452323	0.59806	1.03777	0.807077	0.639677	2.31371	4.22151	6.20739	5.06875	1.8272	0.539168	0.626737	0.724669	0.436817	0.595334	0.543633	0.566432	0.368771	0.537601	0.756406	0.487955	0.777788	0.430418	0.334107	0.188904	0.290373	0.249461	0.614334	0.261349	0.2857	0.549505	1.14823	0.589563	0.642454	0.279597	0.824841	NaN	NaN	NaN	NaN
40.5		NaN	NaN	NaN	NaN	1.67991	0.753871	0.956897	1.24533	1.16578	0.639677	0.795336	4.34943	6.08916	7.35247	4.75073	1.2744	1.39811	1.15947	1.06777	1.14106	0.84016	0.875394	0.842905	0.34211	0.201708	0.439159	0.437505	0.573891	0.954592	1.18065	0.338769	0.498921	0.767918	0.888585	0.685679	0.671617	0.607886	0.294782	0.401534	1.02519	1.88535	NaN	NaN	NaN	NaN
43.5		NaN	NaN	NaN	NaN	1.04994	0.753871	1.07651	0.622663	0.538051	0.479758	0.867639	1.47113	1.77354	3.95474	6.21249	4.55842	2.36232	0.869603	1.11631	0.793778	0.889581	0.875394	1.00095	0.977457	0.958114	0.731932	0.534729	0.430418	0.334107	0.661164	0.43556	0.299353	0.358362	0.418158	0.2857	0.427393	0.135086	0.147391	0.401534	0.838791	0.942675	NaN	NaN	NaN	NaN
46.5		NaN	NaN	NaN	NaN	1.67991	1.20619	1.07651	0.518886	0.269026	0.479758	0.65073	0.319811	0.768534	2.22802	5.16838	7.00918	5.06211	2.5605	1.11631	1.09145	1.13669	1.08137	0.895586	0.34211	0.958114	0.829523	0.388894	0.717363	0.620485	0.897294	0.338769	0.349245	0.460751	0.470428	0.971379	0.610561	0.540343	0.589563	0.24092	0.652393	1.29618	NaN	NaN	NaN	NaN
49.5		NaN	NaN	NaN	NaN	0.419977	0.150774	0.239224	0.311331	0.807077	0.559718	0.43382	0.767546	0.532062	1.22541	1.98382	3.5291	6.17095	3.8649	2.37822	2.38134	1.82858	1.02988	1.00095	0.928584	0.403416	0.292773	0.583341	0.621715	0.525026	0.330582	0.387164	0.349245	0.511945	0.418158	0.914239	0.305281	0.540343	0.442172	0.481841	0.465995	1.29618	NaN	NaN	NaN	NaN
52.5		NaN	NaN	NaN	NaN	0.629966	1.05542	0.717672	0.933994	0.269026	0.959516	0.506123	0.383773	0.29559	0.389904	0.99191	2.45076	4.62821	6.23216	3.97989	2.13328	1.48264	1.02988	0.632178	0.635347	0.705979	0.243977	0.631952	0.239121	0.429567	0.47226	1.0647	0.598706	0.819113	1.2022	1.31422	0.854785	0.202629	0.442172	0.0803068	0.279597	0.824841	NaN	NaN	NaN	NaN
55.5		NaN	NaN	NaN	NaN	1.25993	0.603097	1.07651	1.14155	0.358701	0.639677	0.43382	0.383773	0.532062	0.389904	0.730881	1.9116	2.16948	3.96153	7.37735	4.11773	2.07569	1.02988	0.948268	0.879711	0.705979	1.0735	0.583341	0.813012	1.09778	0.991746	0.387164	0.498921	0.56314	0.679506	0.799959	1.03795	0.607886	0.515868	0.401534	0.279597	0.589172	NaN	NaN	NaN	NaN
58.5		NaN	NaN	NaN	NaN	1.46992	0.753871	0.59806	0.622663	0.807077	0.479758	0.506123	0.383773	0.236472	0.612706	0.678676	0.637199	0.916001	2.17401	3.54307	5.50684	3.9537	2.31722	1.21168	1.17295	1.36153	0.683137	0.631952	0.430418	0.477296	0.613938	0.774329	0.498921	0.409556	0.522697	0.399979	0.488449	0.202629	0.221086	0.321227	0.186398	0.353503	NaN	NaN	NaN	NaN
61.5		NaN	NaN	NaN	NaN	0.209989	0.150774	0.59806	0.622663	0.538051	0.559718	0.289213	0.703584	0.709416	0.222802	0.730881	1.37243	0.771369	1.64258	1.50459	3.1255	5.93054	4.78892	2.68676	1.8083	1.36153	1.31748	0.923623	0.813012	0.620485	0.802842	0.532351	0.648598	0.614334	0.993125	0.457119	0.549505	0.405257	0.810649	0.401534	0.279597	0.707006	NaN	NaN	NaN	NaN
64.5		NaN	NaN	NaN	NaN	0.839955	0.301548	0.956897	0.518886	0.269026	0.159919	0.144607	0.383773	0.413826	0.501305	0.522058	0.882275	1.44632	1.3044	1.31045	1.98445	4.15138	7.4151	4.53061	2.24815	0.806833	0.829523	0.534729	0.621715	0.572755	0.802842	0.43556	0.898058	0.358362	0.679506	0.571399	0.610561	0.607886	0.589563	0.722761	0.093199	0.471338	NaN	NaN	NaN	NaN
67.5		NaN	NaN	NaN	NaN	0	0.904645	0.358836	0.415108	0.17935	0.239879	0.144607	0.255849	0.177354	0.612706	0.62647	0.83326	0.81958	0.966226	0.873634	1.04183	1.97685	3.96502	5.11011	4.20306	1.51281	1.17109	0.923623	0.526066	0.477296	0.519486	0.580746	0.498921	0.511945	0.365888	0.514259	0.427393	0.4728	0.442172	0.160614	0	0.117834	NaN	NaN	NaN	NaN
70.5		NaN	NaN	NaN	NaN	0	0.301548	0.478448	0.103777	0.448376	0.559718	0.21691	0.57566	0.354708	0.501305	0.469852	0.686214	0.530316	0.966226	1.06777	1.43872	1.72974	1.49332	4.10916	4.98503	4.13502	1.95182	0.729176	0.478242	0.477296	0.330582	0.241978	0.199569	0.614334	0.365888	0.17142	0.305281	0.742972	0.294782	0.0803068	0.465995	0.235669	NaN	NaN	NaN	NaN
73.5		NaN	NaN	NaN	NaN	0.629966	1.35697	0.478448	1.03777	0.358701	0.399798	0.578426	0.511698	0.768534	0.389904	0.522058	0.343107	0.241053	0.531424	1.16484	1.38911	1.13669	0.978382	2.0019	4.4963	4.94185	3.36689	1.45835	0.860836	0.572755	0.613938	0.532351	0.349245	0.255973	0.313618	0.628539	0.366337	0.337714	0.294782	0.401534	0.838791	0.707006	NaN	NaN	NaN	NaN
76.5		NaN	NaN	NaN	NaN	1.46992	1.50774	0.717672	0.311331	0.807077	1.27935	1.44607	1.0234	0.827652	0.334203	0.417647	0.637199	0.433895	0.483113	0.728028	1.19067	1.08727	0.875394	1.68581	2.15041	4.63929	6.39221	3.64588	1.7695	1.24097	0.897294	0.919515	0.399137	0.409556	0.574967	0.514259	0.427393	1.4184	1.17913	0.481841	0.652393	1.76752	NaN	NaN	NaN	NaN
79.5		NaN	NaN	NaN	NaN	0.839955	1.05542	0.956897	0.103777	1.0761	0.959516	1.15685	1.08736	1.41883	0.501305	0.156617	0.490153	0.530316	0.531424	0.582422	0.644945	0.39537	0.463444	1.15899	0.928584	1.46238	3.85484	7.77788	5.26066	1.81373	0.850068	0.919515	0.548813	0.409556	0.418158	0.628539	1.40429	0.540343	0.663259	0.963681	0.652393	0.589172	NaN	NaN	NaN	NaN
82.5		NaN	NaN	NaN	NaN	0.839955	0.150774	0.478448	0.933994	0.717402	1.19939	0.939943	0.703584	1.3006	0.501305	0.678676	0.686214	0.433895	0.531424	0.825098	0.644945	0.889581	0.720913	1.00095	1.0752	1.00854	1.56146	4.42367	8.8953	4.91615	1.65291	1.40347	0.798274	0.614334	0.784046	0.399979	0.915842	1.28332	1.47391	1.28491	0.745592	0.471338	NaN	NaN	NaN	NaN
85.5		NaN	NaN	NaN	NaN	1.8899	1.20619	0.956897	0.311331	0.986428	0.879556	0.723033	0.511698	1.35971	1.00261	0.62647	0.735229	0.964211	0.724669	0.630958	0.595334	0.39537	0.514938	0.263408	0.293237	0.554697	1.17109	2.4792	4.5433	6.87307	3.96698	1.35507	1.2473	0.921502	0.679506	0.799959	1.03795	0.810515	0.442172	0.642454	0.372796	0.589172	NaN	NaN	NaN	NaN
88.5		NaN	NaN	NaN	NaN	0.629966	0.753871	0.358836	1.24533	0.627727	0.879556	0.939943	1.40717	1.06412	1.61532	1.09632	0.392122	0.385685	0.724669	0.582422	0.595334	0.444791	0.669419	1.05363	0.830838	0.705979	0.780728	0.583341	1.5782	4.91615	7.03667	4.88795	3.34277	1.48464	1.2022	0.742819	1.03795	1.68857	1.6213	0.722761	0.745592	0.235669	NaN	NaN	NaN	NaN
91.5		NaN	NaN	NaN	NaN	0.839955	0.603097	1.19612	0.311331	0.717402	0.719637	0.578426	0.447735	0.177354	0.389904	0.62647	0.147046	0.241053	0.434802	0.242676	0.297667	0.247106	0.360456	0.316089	0.586474	0.756406	0.243977	0.534729	0.526066	1.57508	5.14763	6.485	3.99137	1.8942	1.04539	0.399979	0.366337	0.878058	1.10543	0.481841	0.279597	0.589172	NaN	NaN	NaN	NaN
94.5		NaN	NaN	NaN	NaN	0.839955	0.603097	0.837284	1.03777	1.52448	1.11944	0.43382	0.383773	0.59118	0.557005	0.365441	0.294092	0.482106	0.38649	0.533887	0.496112	0.345948	0.566432	0.632178	0.635347	0.655552	0.780728	0.437505	0.717363	1.52735	2.26685	5.75907	6.83522	4.50512	1.98625	1.31422	1.28218	1.01314	0.515868	0.803068	0.186398	0.471338	NaN	NaN	NaN	NaN
97.5		NaN	NaN	NaN	NaN	0.629966	1.50774	0.956897	0.622663	0.448376	0.639677	0.578426	0.383773	0.177354	0.222802	0.417647	0.392122	0.385685	0.338179	0.485352	0.545723	0.39537	0.669419	0.316089	0.733093	0.554697	0.487955	0.875011	0.573891	0.906863	0.94452	2.46817	4.29072	6.45051	3.29299	1.08566	1.16007	0.810515	1.10543	0.160614	0	0.117834	NaN	NaN	NaN	NaN
100.5		NaN	NaN	NaN	NaN	0.839955	0.904645	0.717672	0.207554	0.448376	0.559718	1.01225	0.639622	0.354708	0.557005	0.730881	0.93129	0.433895	0.676358	0.485352	0.4465	0.790739	0.308963	0.632178	0.781965	0.705979	0.53675	0.340282	0.430418	0.859133	1.36955	1.20989	1.79612	4.7099	6.42918	3.82837	1.40429	1.28332	1.03174	0.562147	0.372796	0	NaN	NaN	NaN	NaN
103.5		NaN	NaN	NaN	NaN	1.8899	1.50774	0.837284	0.415108	1.0761	0.559718	0.43382	0.639622	1.06412	0.946909	0.574264	0.686214	0.674948	1.06285	0.582422	0.84339	0.494212	0.823901	0.579497	0.488728	0.958114	0.829523	0.388894	0.669539	0.429567	0.519486	0.43556	1.09763	1.8942	5.59286	7.37105	4.94554	2.02629	0.884345	0.883374	0.745592	0.942675	NaN	NaN	NaN	NaN
106.5		NaN	NaN	NaN	NaN	1.8899	1.05542	0.239224	0.622663	0.538051	0.559718	0.578426	0.57566	0.768534	0.389904	0.783087	0.539168	0.626737	0.483113	0.339746	0.297667	0.543633	0.308963	0.263408	0.830838	1.15982	0.927114	0.388894	0.334769	0.811404	0.377808	0.677537	0.498921	1.33106	2.29987	5.14259	5.92244	3.91749	2.72673	1.2046	1.21159	0.707006	NaN	NaN	NaN	NaN
109.5		NaN	NaN	NaN	NaN	0.629966	0.753871	0.119612	0.103777	0.358701	0.959516	0.723033	0.511698	0.29559	0.222802	0.208823	0.196061	0.0964211	0.241556	0.291211	0.148833	0	0.102988	0.474134	0.390983	0.806833	0.53675	0.486117	0.430418	0.429567	0.377808	0.193582	0.449029	0.819113	0.993125	1.54278	3.35809	5.2008	3.53738	1.92736	1.30479	0.235669	NaN	NaN	NaN	NaN
112.5		NaN	NaN	NaN	NaN	0.839955	0.150774	0.239224	0.103777	0.269026	0.479758	0.506123	0.447735	0.650298	0.334203	0.156617	0.294092	0.482106	0.338179	0.339746	0.297667	0.296527	0.257469	0.368771	0.439856	0.655552	0.53675	0.583341	0.717363	0.429567	0.47226	0.483955	1.09763	0.921502	0.574967	0.799959	1.46535	3.10697	5.15868	4.65779	1.67758	1.17834	NaN	NaN	NaN	NaN
115.5		NaN	NaN	NaN	NaN	1.46992	0.301548	0.358836	0.622663	0.627727	1.03948	0.506123	0.511698	0.29559	0.111401	0.208823	0.490153	0.385685	0.289868	0.194141	0.396889	0.197685	0.154481	0.368771	0.488728	0.252135	0.292773	0.631952	0.239121	0.238648	0.188904	0.193582	0.349245	0.255973	0.418158	0.399979	0.793729	1.35086	4.05325	6.02301	3.63476	1.64968	NaN	NaN	NaN	NaN
118.5		NaN	NaN	NaN	NaN	0.447976	0.643303	0.510345	0.553478	0.573921	0.682322	0.539865	0.409358	0.504474	0.653553	1.05804	0.731961	0.719944	0.412256	0.621251	0.423349	0.26358	0.16478	0.112387	0.469179	0.376522	0.832777	0.82964	0.306075	0.0509116	0.251872	0.412975	0.425746	0.382253	0.501789	0.670442	0.390759	1.00864	1.65078	4.45435	6.61713	3.29936	NaN	NaN	NaN	NaN
121.5		NaN	NaN	NaN	NaN	0.223988	0.321652	0.127586	0.332087	0.286961	0.255871	0.308494	0.0682263	0.315296	0.475311	0.389803	0.731961	0.411397	0.25766	0.414167	0.211674	0.26358	0.274634	0.168581	0.364917	0.215155	0.156146	0.0518525	0.20405	0.101823	0.100749	0	0.0532183	0.21843	0.223018	0.731391	0.586139	0.936595	0.786084	2.91246	8.57431	10.1338	NaN	NaN	NaN	NaN
124.5		NaN	NaN	NaN	NaN	NaN	NaN	NaN	NaN	NaN	NaN	NaN	NaN	NaN	NaN	NaN	NaN	NaN	NaN	NaN	NaN	NaN	NaN	NaN	NaN	NaN	NaN	NaN	NaN	NaN	NaN	NaN	NaN	NaN	NaN	NaN	NaN	NaN	NaN	NaN	NaN	NaN	NaN	NaN	NaN	NaN
127.5		NaN	NaN	NaN	NaN	NaN	NaN	NaN	NaN	NaN	NaN	NaN	NaN	NaN	NaN	NaN	NaN	NaN	NaN	NaN	NaN	NaN	NaN	NaN	NaN	NaN	NaN	NaN	NaN	NaN	NaN	NaN	NaN	NaN	NaN	NaN	NaN	NaN	NaN	NaN	NaN	NaN	NaN	NaN	NaN	NaN
130.5		NaN	NaN	NaN	NaN	NaN	NaN	NaN	NaN	NaN	NaN	NaN	NaN	NaN	NaN	NaN	NaN	NaN	NaN	NaN	NaN	NaN	NaN	NaN	NaN	NaN	NaN	NaN	NaN	NaN	NaN	NaN	NaN	NaN	NaN	NaN	NaN	NaN	NaN	NaN	NaN	NaN	NaN	NaN	NaN	NaN
133.5		NaN	NaN	NaN	NaN	NaN	NaN	NaN	NaN	NaN	NaN	NaN	NaN	NaN	NaN	NaN	NaN	NaN	NaN	NaN	NaN	NaN	NaN	NaN	NaN	NaN	NaN	NaN	NaN	NaN	NaN	NaN	NaN	NaN	NaN	NaN	NaN	NaN	NaN	NaN	NaN	NaN	NaN	NaN	NaN	NaN

## Sheet: Fig_4f_distance_matrix
Distance bins (m)		mat= numbers represent fractions
-38.5185		NaN	NaN	NaN	NaN	NaN	NaN	NaN	NaN	NaN	NaN	NaN	NaN	NaN	NaN	NaN	NaN	NaN	NaN	NaN	NaN	NaN	NaN	NaN	NaN	NaN	NaN	NaN
-35.5556		NaN	NaN	NaN	NaN	NaN	NaN	NaN	NaN	NaN	NaN	NaN	NaN	NaN	NaN	NaN	NaN	NaN	NaN	NaN	NaN	NaN	NaN	NaN	NaN	NaN	NaN	NaN
-32.5926		NaN	NaN	0.902893	0.902846	0.937819	0.798432	0.815061	0.747379	0.830491	0.737041	0.802571	0.499096	0.410365	0.352641	0.416739	0.370304	0.582006	0.451423	0.539796	0.417339	0.515475	0.537264	0.431925	0.555556	0.812721	NaN	NaN
-29.6296		NaN	NaN	1.85331	1.76055	1.5474	1.28779	1.52824	1.44654	1.26881	1.27898	1.03489	1.08137	0.937978	0.881601	1.01208	0.905188	0.862231	0.78999	1.03265	0.97379	1.20277	0.869855	0.86385	1.13889	1.25972	NaN	NaN
-26.6667		NaN	NaN	1.09298	1.26398	1.17227	1.59686	1.27353	1.39832	1.17653	1.51744	0.929293	0.977396	0.859813	0.783646	0.754098	0.678891	0.862231	0.744848	0.704082	0.765121	0.932764	1.02336	1.05282	1.05556	0.528269	NaN	NaN
-23.7037		NaN	NaN	1.94835	1.46712	1.64118	1.57111	1.68106	1.20545	1.29188	1.34402	1.09826	1.01899	1.15293	0.68569	0.853322	1.06977	0.819119	0.857704	0.891837	1.04335	0.957311	0.793103	1.1608	1.02778	1.0159	NaN	NaN
-20.7407		NaN	NaN	1.35434	1.26398	1.35984	1.33931	1.37542	1.20545	1.15346	1.2573	1.01377	1.14376	0.64486	0.881601	0.793788	0.822898	0.776007	0.767419	0.633673	0.996976	0.908218	0.895439	1.07981	1.16667	1.13781	NaN	NaN
-17.7778		NaN	NaN	1.40186	1.42198	1.61774	1.44233	1.40089	1.92872	1.29188	1.14892	1.01377	1.10217	1.05523	0.881601	0.773943	0.822898	0.689784	0.631992	0.75102	0.649194	0.711846	0.690768	0.782864	0.777778	0.934629	NaN	NaN
-14.8148		NaN	NaN	1.42562	1.60255	1.38328	1.36506	1.75748	1.22956	1.47643	1.32234	1.58402	1.16456	1.13339	0.999148	0.873167	0.740608	0.948454	0.78999	0.704082	0.927419	0.638207	1.17686	0.86385	0.888889	0.690813	NaN	NaN
-11.8519		NaN	NaN	1.35434	1.51227	1.45362	1.67413	1.65559	1.54298	1.52257	1.49576	1.83747	1.60127	1.21155	1.19506	1.15099	1.15206	0.991565	1.26398	1.29082	1.1129	1.10459	1.02336	1.29577	0.861111	1.05654	NaN	NaN
-8.88889		NaN	NaN	1.16426	1.06084	1.12538	1.03024	1.24806	1.54298	1.59178	1.58247	1.98531	2.10036	1.71963	1.3322	1.15099	0.884615	1.01312	1.10599	1.00918	0.811492	0.711846	0.793103	1.07981	0.944444	0.975265	NaN	NaN
-5.92593		NaN	NaN	1.02169	0.835132	1.07849	1.1075	1.01883	1.25367	1.40722	1.60415	1.98531	2.05877	2.26678	1.68484	1.09146	0.884615	0.776007	0.699706	0.915306	0.765121	1.0555	0.614016	0.539906	0.916667	0.975265	NaN	NaN
-2.96296		NaN	NaN	0.760331	0.835132	0.703364	0.901456	0.815061	1.01258	0.968907	0.867107	1.4573	1.83002	2.42311	2.11584	1.66695	1.25492	0.948454	1.19627	0.962245	0.556452	0.760939	0.767519	0.701878	0.75	0.772085	NaN	NaN
0		NaN	NaN	0.546488	0.699706	0.750255	0.849944	0.866002	0.747379	0.968907	1.04053	1.11938	1.4141	1.9932	2.35094	2.00431	1.62522	0.970009	0.835132	0.77449	0.881048	0.908218	0.869855	0.674883	0.638889	0.772085	NaN	NaN
2.96296		NaN	NaN	0.522727	0.78999	0.703364	0.669653	0.662237	0.72327	0.807422	0.932139	0.908173	1.08137	1.19201	1.46934	1.92494	1.66637	1.63824	1.15113	0.915306	0.788306	0.785486	0.869855	0.755869	0.75	0.609541	NaN	NaN
5.92593		NaN	NaN	0.902893	0.654563	0.539246	0.8757	0.866002	0.72327	0.853561	0.780396	0.73921	0.894213	0.879354	1.64566	1.82571	2.3864	1.87535	1.57998	1.31429	1.48387	0.981857	0.895439	0.728873	0.694444	0.772085	NaN	NaN
8.88889		NaN	NaN	0.451446	0.631992	0.656473	0.515118	0.611296	0.747379	0.968907	0.802074	0.69697	0.561483	0.840272	1.17547	1.17084	1.66637	1.74602	1.57998	1.47857	1.36794	1.17823	0.921023	0.890845	0.805556	0.690813	NaN	NaN
11.8519		NaN	NaN	0.71281	0.744848	0.703364	0.772676	0.738649	0.578616	0.553661	0.476909	0.654729	0.665461	0.664401	0.764055	1.1113	1.31664	1.61668	1.69284	1.31429	1.06653	1.27641	1.02336	0.890845	0.833333	1.0159	NaN	NaN
14.8148		NaN	NaN	0.997934	0.78999	0.914373	0.824188	0.636766	0.626834	0.761284	0.867107	0.591368	0.499096	0.527613	0.705281	1.09146	0.987478	1.37957	1.62512	1.50204	1.39113	1.27641	1.33037	1.29577	1.36111	0.893993	NaN	NaN
17.7778		NaN	NaN	0.950413	0.925417	0.937819	0.8757	0.840532	0.98847	0.669007	0.845429	0.844812	0.4783	0.605777	0.50937	0.932701	0.802326	0.970009	1.21884	1.36122	1.34476	1.20277	1.20245	1.21479	0.833333	0.975265	NaN	NaN
20.7407		NaN	NaN	0.784091	0.744848	0.679918	0.618141	0.866002	0.867925	0.692076	0.520264	0.549128	0.519892	0.605777	0.607325	0.436583	0.822898	0.991565	0.925417	1.31429	1.53024	1.3746	1.56062	1.51174	1.19444	1.21908	NaN	NaN
23.7037		NaN	NaN	0.831612	1.12856	1.0316	1.13326	0.967885	0.916143	1.08425	1.12724	0.760331	0.790235	0.586236	0.724872	0.754098	0.699463	0.754452	1.28656	1.43163	1.48387	1.93917	1.71413	1.48474	1.61111	1.99117	NaN	NaN
26.6667		NaN	NaN	1.06921	1.08342	1.12538	0.952968	0.78959	0.916143	0.830491	0.715363	0.69697	0.873418	0.566695	0.568143	0.515962	0.699463	0.862231	0.699706	1.03265	1.22883	1.20277	1.45829	1.56573	1.97222	1.62544	NaN	NaN
29.6296		NaN	NaN	0.68905	0.722277	0.5158	0.489362	0.331118	0.506289	0.507523	0.36852	0.443526	0.415913	0.429907	0.391823	0.476273	0.411449	0.452671	0.654563	0.586735	0.904234	0.883671	1.15128	1.40376	1.19444	1.17845	NaN	NaN
32.5926		NaN	NaN	0.261364	0.157998	0.422018	0.309071	0.254707	0.144654	0.322969	0.36852	0.253444	0.228752	0.293118	0.293867	0.218292	0.329159	0.474227	0.451423	0.539796	0.510081	0.490928	0.818687	0.728873	1.02778	1.09717	NaN	NaN
35.5556		NaN	NaN	NaN	NaN	NaN	NaN	NaN	NaN	NaN	NaN	NaN	NaN	NaN	NaN	NaN	NaN	NaN	NaN	NaN	NaN	NaN	NaN	NaN	NaN	NaN	NaN	NaN
38.5185		NaN	NaN	NaN	NaN	NaN	NaN	NaN	NaN	NaN	NaN	NaN	NaN	NaN	NaN	NaN	NaN	NaN	NaN	NaN	NaN	NaN	NaN	NaN	NaN	NaN	NaN	NaN

## Sheet: Fig_4g
Quartiles	Mean decoding error (m)	S.E.M (m)
1	15.2264	0.851675
2	12.5175	0.827647
3	11.4851	0.839008
4	9.8868	0.782367

## Sheet: Fig_4h
Quartiles	Mean decoding error (m)	S.E.M (m)
1	14.9436	0.330789
2	14.0701	0.314387
3	13.6183	0.316587
4	11.9804	0.305716
