# Supplementary material for: Natural switches in behaviour rapidly modulate hippocampal coding
Source: Nature. 2022 Aug 24;609(7925):119–27. doi: 10.1038/s41586-022-05112-2 (PMC9433324; doi:10.1038/s41586-022-05112-2)
Supplement: Supplementary file 6 — Source Data Fig. 5 [file 41586_2022_5112_MOESM6_ESM.xlsx]

## Sheet: Fig_5a_cell_287
1D distance tuning curve:			Firing-rate within field (order based on position in the tunnel)					2D Firing rate map:
Inter-bat distance bins (m)	1D tuning curve: Firing rate (Hz)		Inter-bat distance bins (m)	Firing-rate within field 1 (Hz)	Firing-rate within field 2 (Hz)			Inter-bat distance bins (m)	Position bins (m)		map = numbers indicate firing rate (Hz)
-39	4.8		-38.6667	9.90406	NaN			-38.4615	1.5		NaN	NaN	NaN	NaN	NaN	NaN	NaN	NaN	NaN	NaN	NaN	NaN	NaN	NaN	NaN	NaN	NaN	NaN	NaN	NaN	NaN	NaN	NaN	NaN	NaN	NaN
-37	3.51611		-36	9.41395	NaN			-35.3846	4.5		NaN	NaN	NaN	NaN	NaN	NaN	NaN	NaN	NaN	NaN	NaN	NaN	NaN	NaN	NaN	NaN	NaN	NaN	NaN	NaN	NaN	NaN	NaN	NaN	NaN	NaN
-35	2.77081		-33.3333	10.6919	NaN			-32.3077	7.5		0.163082	0.143789	0.128752	0.135602	NaN	NaN	NaN	NaN	0.405804	0.698236	0.88618	NaN	NaN	NaN	NaN	NaN	NaN	NaN	NaN	NaN	NaN	NaN	NaN	NaN	NaN	NaN
-33	3.75515		-30.6667	9.29082	0.694444			-29.2308	10.5		0.335831	0.294744	0.254642	0.249118	0.263174	0.240543	0.174306	NaN	0.405014	0.756944	0.958613	0.852772	0.543206	NaN	NaN	NaN	NaN	NaN	NaN	NaN	NaN	NaN	NaN	NaN	NaN	NaN
-31	3.02819		-28	9.09002	0.85512			-26.1538	13.5		0.595734	0.528286	0.443754	0.403878	0.382421	0.306094	0.189563	0.149719	0.304602	0.615792	0.818693	0.719541	0.437316	0.193502	0.0664211	NaN	NaN	NaN	NaN	NaN	NaN	NaN	NaN	NaN	NaN	NaN
-29	2.94154		-25.3333	8.03728	0.85512			-23.0769	16.5		0.819092	0.74954	0.626294	0.541666	0.468291	0.333191	0.178625	0.107444	0.177372	0.360985	0.512791	0.492282	0.339402	0.183904	0.087458	0.0478934	0.0460487	NaN	NaN	NaN	NaN	NaN	NaN	NaN	NaN	NaN
-27	2.22489		-22.6667	10.8777	1.01521			-20	19.5		0.737036	0.713658	0.619955	0.536936	0.445346	0.294137	0.142971	0.0731963	0.102536	0.202692	0.310512	0.362992	0.340105	0.261246	0.182493	0.169351	0.239565	0.372125	NaN	NaN	NaN	NaN	NaN	NaN	NaN	NaN
-25	2.73262		-20	11.8863	0.875578			-16.9231	22.5		0.3663	0.378484	0.35639	0.333326	0.29277	0.202549	0.108014	0.0717841	0.112365	0.212396	0.327232	0.411706	0.435469	0.402872	0.400787	0.555525	0.912138	1.44322	NaN	NaN	NaN	NaN	NaN	NaN	NaN	NaN
-23	2.93184		-17.3333	10.4399	1.10234			-13.8462	25.5		0.137031	0.138356	0.130465	0.133216	0.153456	0.169395	0.164271	0.167714	0.236774	0.371303	0.492889	0.548812	0.558456	0.599943	0.824606	1.40772	2.4278	3.84073	NaN	NaN	NaN	NaN	NaN	NaN	NaN	NaN
-21	4.08642		-14.6667	8.56762	1.94987			-10.7692	28.5		0.195328	0.161096	0.118537	0.109506	0.187921	0.348277	0.477815	0.503097	0.531191	0.634829	0.705059	0.70503	0.768339	1.05803	1.70811	2.84019	4.51307	6.55432	8.40329	NaN	NaN	NaN	NaN	NaN	NaN	NaN
-19	4.37023		-12	8.92585	2.5823			-7.69231	31.5		0.646721	0.488842	0.315039	0.234556	0.373478	0.719694	1.03533	1.09216	0.985638	0.915123	0.863526	0.898414	1.30385	2.21431	3.4713	4.93014	6.61377	8.29447	9.21105	8.58917	NaN	NaN	NaN	NaN	NaN	NaN
-17	4.36808		-9.33333	11.8315	5.68888			-4.61538	34.5		1.28323	0.960739	0.610986	0.413405	0.59254	1.12543	1.60511	1.66249	1.39833	1.10808	0.922815	1.12858	2.2449	4.23712	6.19	7.42913	8.23122	8.77707	8.48638	6.90175	4.50137	2.29496	NaN	NaN	NaN	NaN
-15	3.35704		-6.66667	10.834	8.38496			-1.53846	37.5		1.52601	1.10676	0.686623	0.451094	0.655831	1.34571	2.02221	2.10966	1.69323	1.20058	0.885477	1.14096	2.68264	5.54683	8.11812	8.88946	8.46388	7.81753	6.71343	4.85546	2.77998	1.23019	0.419686	0.111725	NaN	NaN
-13	3.01121		-4	8.67256	12.2619			1.53846	40.5		1.41415	0.955186	0.548816	0.356484	0.578992	1.32052	2.22424	2.55484	2.12484	1.43803	0.925298	0.933681	1.97484	4.18832	6.42271	7.08676	6.36544	5.42066	4.33749	2.89686	1.49841	0.591866	0.184272	0.0537975	0.030258	NaN
-11	3.74332		-1.33333	4.36923	10.9186			4.61538	43.5		1.20236	0.755975	0.409096	0.295762	0.568423	1.33215	2.3673	3.03698	2.90398	2.21111	1.44535	1.00029	1.18093	2.00634	2.94576	3.26708	2.94208	2.5088	2.03907	1.36132	0.688752	0.280773	0.120144	0.0828352	0.100679	0.161902
-9	4.61432		1.33333	2.39054	8.30234			7.69231	46.5		1.48736	0.937468	0.532168	0.415784	0.732525	1.56316	2.68745	3.55865	3.77528	3.36753	2.56486	1.70447	1.1442	0.979822	1.00768	0.966367	0.817645	0.694659	0.61318	0.487827	0.361996	0.317362	0.318123	0.320706	0.356205	0.469656
-7	5.13403		4	0.574713	9.23149			10.7692	49.5		3.67507	2.55295	1.57947	1.07406	1.26644	2.16528	3.39208	4.33468	4.6527	4.38468	3.64339	2.6366	1.6889	0.988742	0.557597	0.34134	0.248137	0.209233	0.217486	0.321776	0.592939	0.963429	1.17544	1.13947	1.05775	1.11673
-5	4.76772		6.66667	0.684932	8.99583			13.8462	52.5		7.58754	6.07082	4.34136	2.95836	2.58798	3.348	4.58806	5.46975	5.65477	5.25112	4.39613	3.28341	2.1927	1.29461	0.678866	0.39799	0.342258	0.337442	0.376242	0.610967	1.2227	2.15221	2.82682	2.78614	2.36951	2.10369
-3	4.14026		9.33333	2.03628	8.68001			16.9231	55.5		9.98124	8.93328	7.43819	5.79881	4.83934	5.09877	6.03162	6.67261	6.63616	6.05332	5.06476	3.82481	2.57901	1.53768	0.856738	0.61889	0.684379	0.783172	0.868546	1.14509	1.85485	3.03497	4.12733	4.36186	3.84592	3.29153
-1	3.29699		12	4.63109	3.76415			20	58.5		9.91602	9.61891	8.86435	7.7714	6.9511	6.84051	7.18236	7.42704	7.2878	6.77706	5.85913	4.52334	3.02407	1.74762	0.9814	0.813817	1.07257	1.41697	1.65961	1.90227	2.41061	3.41809	4.62692	5.25988	5.12679	4.76319
1	2.28536		14.6667	6.12481	3.27558			23.0769	61.5		8.17693	8.71832	8.80479	8.44935	8.1498	8.11791	8.0887	7.91619	7.68786	7.41703	6.73002	5.28447	3.43271	1.88268	1.07043	1.04826	1.58031	2.26326	2.77037	3.0201	3.24971	3.97524	5.27751	6.38926	6.81217	6.85423
3	1.80104		17.3333	7.0106	3.11629			26.1538	64.5		6.43001	7.42431	8.13417	8.45173	8.71884	9.03739	9.12224	8.89175	8.57691	8.34688	7.74606	6.09951	3.8147	1.98912	1.21928	1.48455	2.42264	3.50717	4.30375	4.64904	4.77581	5.34967	6.74391	8.27345	9.15225	9.46195
5	1.96581		20	7.64811	2.34109			29.2308	67.5		6.58671	7.35438	7.96293	8.4125	8.99791	9.70672	10.1097	10.0811	9.98514	10.0574	9.6996	7.93964	5.07809	2.64741	1.69005	2.2196	3.63032	5.13385	6.19352	6.67461	6.84422	7.32538	8.52348	9.99825	11.0283	11.496
7	1.92546		22.6667	7.51445	1.50262			32.3077	70.5		8.37966	8.74088	8.81135	8.85758	9.36087	10.2528	10.8369	10.9126	11.1504	11.863	12.0877	10.5697	7.477	4.34805	2.7133	3.13967	4.93007	6.82646	8.11943	8.76638	9.03413	9.33866	9.93166	10.661	11.261	11.6657
9	2.01505		25.3333	8.36373	1.50262			35.3846	73.5		9.42279	9.7678	9.63133	9.39725	9.68853	10.4462	10.8595	10.7102	10.9784	12.1245	12.8133	11.5952	8.74378	5.62247	3.59804	3.65252	5.55754	7.80767	9.39475	10.3157	10.7365	10.7714	10.5414	10.2268	10.073	10.171
11	2.28793		28	7.90919	1.50262			38.4615	76.5		7.00416	7.80838	8.29141	8.52373	8.92117	9.49063	9.55982	8.93172	8.65188	9.52018	10.4383	9.83479	7.72844	5.19563	3.36585	3.15403	4.64782	6.78303	8.61548	10.0233	10.8221	10.7221	9.84458	8.75586	8.04996	7.87281
13	3.01474		30.6667	9.51717	1.63082				79.5		3.18359	3.8692	4.6154	5.34496	6.10002	6.79422	6.89129	6.12925	5.30771	5.37204	6.00405	6.06607	5.09282	3.55799	2.31459	2.08017	2.88789	4.09826	5.32072	6.73002	8.01199	8.33103	7.54795	6.3911	5.60595	5.35386
15	3.11733		33.3333	8.12566	1.09319				82.5		1.02762	1.31409	1.6827	2.11644	2.64688	3.2635	3.61503	3.29077	2.60891	2.29402	2.46294	2.62441	2.37778	1.77545	1.2393	1.17676	1.54431	1.94995	2.25825	2.78006	3.6362	4.30211	4.24543	3.68401	3.20568	3.03694
17	3.24886		36	9.62139	1.09319				85.5		0.303711	0.406127	0.529256	0.661958	0.831743	1.07803	1.31183	1.31587	1.09968	0.976172	1.05704	1.13567	1.05643	0.890372	0.823332	0.943593	1.11028	1.12439	1.00404	0.97176	1.20555	1.62421	1.88758	1.78212	1.52205	1.36507
19	3.68612		38.6667	8.95263	0.806452				88.5		0.170298	0.242145	0.30583	0.35713	0.426156	0.532351	0.638484	0.704572	0.821006	1.14303	1.54795	1.68471	1.50832	1.34087	1.41266	1.60562	1.62984	1.38737	1.0354	0.782363	0.790138	1.07908	1.3795	1.35337	1.04153	0.727586
21	4.39076								91.5		0.230839	0.323893	0.394111	0.453901	0.544752	0.668337	0.787755	0.941985	1.35501	2.25931	3.39085	3.96875	3.69321	3.18146	2.98423	2.95178	2.70969	2.22178	1.67952	1.23868	1.06359	1.2258	1.4644	1.42868	1.11232	0.750161
23	3.9906								94.5		NaN	0.480978	0.564566	0.648827	0.775702	0.934008	1.10647	1.38894	2.05727	3.35762	5.0304	6.21382	6.28191	5.61227	4.93283	4.36778	3.70503	2.97402	2.29555	1.70845	1.33467	1.28591	1.37935	1.32996	1.09679	0.811475
25	3.67626								97.5		NaN	NaN	NaN	0.824895	0.953396	1.11758	1.34208	1.74104	2.52334	3.81598	5.37445	6.57114	6.88297	6.39241	5.58625	4.77416	3.97903	3.19639	2.44748	1.77033	1.27973	1.07232	1.05907	1.05638	0.967708	0.804801
27	3.65233								100.5		NaN	NaN	NaN	NaN	NaN	1.11571	1.38553	1.84848	2.57447	3.5628	4.64185	5.45771	5.6591	5.20478	4.40866	3.65552	3.10154	2.60089	1.99987	1.38542	0.927067	0.701449	0.670265	0.735302	0.778085	0.72931
29	3.51512								103.5		NaN	NaN	NaN	NaN	NaN	0.860136	1.15526	1.61694	2.19815	2.85221	3.53017	4.06736	4.18626	3.76113	2.99106	2.25033	1.7754	1.47557	1.14824	0.793177	0.523803	0.395913	0.405084	0.503565	0.591055	0.59124
31	3.747								106.5		NaN	NaN	NaN	NaN	NaN	0.451759	0.693004	1.0657	1.51142	2.00968	2.59031	3.13633	3.34404	3.00567	2.25006	1.45857	0.929061	0.664871	0.528725	0.450981	0.41147	0.39892	0.43077	0.50395	0.553974	0.533057
33	3.17203								109.5		NaN	NaN	NaN	NaN	NaN	0.167577	0.290133	0.493603	0.792786	1.25107	1.9306	2.67031	3.06605	2.8015	1.99428	1.12616	0.583139	0.417587	0.518993	0.763751	1.00391	1.12664	1.15575	1.15458	1.10682	0.994135
35	3.22323								112.5		NaN	NaN	NaN	NaN	NaN	NaN	NaN	0.173658	0.334728	0.681208	1.32203	2.14368	2.70191	2.54268	1.75068	0.920179	0.515053	0.616456	1.12134	1.8218	2.40581	2.67114	2.714	2.70884	2.64611	2.46393
37	3.15467								115.5		NaN	NaN	NaN	NaN	NaN	NaN	NaN	NaN	NaN	0.32663	0.72421	1.30084	1.78863	1.78334	1.25247	0.713416	0.654008	1.21718	2.28515	3.47067	4.24358	4.39596	4.24303	4.16128	4.15033	4.02996
39	3.87597								118.5		NaN	NaN	NaN	NaN	NaN	NaN	NaN	NaN	NaN	NaN	0.322071	0.581473	0.812202	0.836823	0.638308	0.532669	0.936065	2.05714	3.691	5.16531	5.76391	5.4378	4.82366	4.47111	4.36895	4.26248
									121.5		NaN	NaN	NaN	NaN	NaN	NaN	NaN	NaN	NaN	NaN	NaN	NaN	0.27867	0.275587	0.245297	0.394867	1.06566	2.51474	4.46282	5.97208	6.19758	5.32673	4.29452	3.70559	3.4872	3.35899
									124.5		NaN	NaN	NaN	NaN	NaN	NaN	NaN	NaN	NaN	NaN	NaN	NaN	NaN	NaN	0.0937885	0.268611	0.831153	2.02789	3.72932	5.12079	5.25294	4.24691	3.1374	2.52403	2.28812	2.16991
									127.5		NaN	NaN	NaN	NaN	NaN	NaN	NaN	NaN	NaN	NaN	NaN	NaN	NaN	NaN	NaN	NaN	0.478658	1.13516	2.12855	3.12129	3.43116	NaN	1.94798	1.48074	1.30232	1.21644
									130.5		NaN	NaN	NaN	NaN	NaN	NaN	NaN	NaN	NaN	NaN	NaN	NaN	NaN	NaN	NaN	NaN	NaN	NaN	0.928748	1.42177	1.73544	NaN	NaN	NaN	0.669336	0.615998
									133.5		NaN	NaN	NaN	NaN	NaN	NaN	NaN	NaN	NaN	NaN	NaN	NaN	NaN	NaN	NaN	NaN	NaN	NaN	NaN	NaN	NaN	NaN	NaN	NaN	NaN	NaN

## Sheet: Fig_5b
Correlation bins	Data: fields within cells	Shuffle: fields across cells
-0.95	0	1.47984e-05
-0.85	0	0.00122826
-0.75	0.0117647	0.00736959
-0.65	0.00588235	0.021798
-0.55	0.0470588	0.0433888
-0.45	0.0176471	0.0653052
-0.35	0.0823529	0.0833296
-0.25	0.117647	0.0929486
-0.15	0.0588235	0.101606
-0.05	0.0941176	0.10162
0.05	0.0823529	0.0996818
0.15	0.117647	0.0909804
0.25	0.0529412	0.0795413
0.35	0.0647059	0.0678357
0.45	0.0764706	0.0554643
0.55	0.0823529	0.0401628
0.65	0.0529412	0.0256604
0.75	0.0235294	0.0154495
0.85	0.0117647	0.00587495
0.95	0	0.000739919

## Sheet: Fig_5c
	Left panel (fields within cells)			Right panel (fields across simultaneously-recorded cells)
	Position difference between fields (m)	Correlation of distance tuning between fields		Position difference between fields (m)	Correlation of distance tuning between fields
	66	-0.0470922		0.5	-0.514237
	44.5	0.199991		34	-0.0162386
	81.5	0.240385		81	-0.22556
	25	0.616102		10.5	-0.506164
	53	0.64962		57.5	0.176587
	41.5	0.581011		10.5	-0.407368
	28	0.526965		36.5	-0.333814
	49.5	-0.0273661		10.5	0.507264
	27.5	0.0765914		24.5	0.295679
	56.5	0.434846		20.5	0.0458213
	43.5	-0.745465		32.5	0.102884
	29	0.435581		11.5	-0.015661
	48	-0.315714		6.5	-0.210257
	30	0.848855		21	0.0193152
	15.5	0.481025		20	0.765458
	30	0.406764		15	0.79347
	41.5	-0.232273		30	0.332543
	25.5	0.0176746		18.5	0.828523
	23.5	-0.287036		5	0.0645276
	19.5	-0.233774		23	0.494161
	33	-0.560251		35.5	-0.444972
	42	-0.0501027		21	-0.382256
	43.5	0.355828		4	-0.312472
	34	0.718529		38	-0.19707
	22.5	0.579969		16	0.0627155
	47	0.0481431		11.5	-0.141485
	63	-0.0758674		34.5	-0.100954
	24.5	-0.210511		5.5	-0.64525
	12.5	0.776152		10	0.240031
	44.5	-0.364696		1.5	0.831165
	22.5	-0.251816		15	0.0935407
	32.5	-0.372543		43	0.692099
	24	0.201922		15.5	-0.303909
	26.5	0.148467		1	-0.363016
	56.5	0.0880727		24	-0.239026
	30	-0.292597		18	-0.126657
	44.5	0.29738		4	-0.0213973
	20	0.183139		31.5	-0.223662
	57.5	0.454335		14.5	-0.0311761
	72	0.494788		14.5	-0.607496
	36.5	-0.287852		45	0.58686
	37.5	-0.145512		33.5	0.802734
	23	0.204322		20	0.233913
	41	-0.219076		8	0.573459
	63.5	0.562103		50.5	-0.471198
	81	-0.642835		36	-0.5265
	40	-0.0490897		11	-0.209288
	45	-0.523269		53	0.0754648
	44.5	-0.0271656		31	0.181345
	13.5	0.65735		3.5	0.147732
	18	-0.294514		49.5	-0.277207
	34	0.187944		20.5	-0.695289
	21	0.361384		5.5	-0.0972592
	25	-0.334345		9	-0.441855
	42.5	0.129751		34	0.0293881
	16.5	0.554553		8	0.211603
	25.5	0.0187301		14	0.669662
	42	0.0444686		41.5	0.444267
	49	0.124916		4.5	-0.120129
	59	-0.147583		24.5	-0.533571
	49	-0.510412		2.5	-0.308511
	35.5	-0.584735		2.5	0.189585
	44	-0.0270544		30	-0.02829
	24	-0.145891		16	-0.510556
	31.5	0.617878		11	0.516448
	36	-0.28541		16.5	0.313248
	36	0.611004		58.5	-0.13444
	56.5	-0.18519		44	-0.554712
	37	0.125772		19	0.101801
	54.5	0.361232		61	0.152612
	29	-0.297079		39	0.399677
	36	-0.0176658		11.5	0.231125
	30.5	-0.0102971		57.5	0.133427
	32	-0.26806		28.5	-0.563995
	37	0.376008		19.5	0.233646
	55.5	0.467967		47	-0.256148
	24.5	-0.194456		17	-0.423214
	51.5	-0.391476		5	-0.170077
	33.5	0.187029		32.5	-0.136995
	30.5	-0.089224		13.5	-0.0761504
	54	-0.350863		15.5	0.295753
	43.5	-0.29229		20	0.439078
	77	0.081006		7.5	-0.254681
	60	0.541804		18.5	-0.0355628
	81.5	0.729673		10.5	0.0110178
	75.5	0.179649		46	0.25725
	53	0.450062		17	-0.201401
	33.5	0.5172		9	-0.418135
	54.5	-0.293494		4	0.567669
	83.5	-0.435766		18.5	-0.630126
	45.5	0.851954		47.5	-0.764307
	40	0.562901		4.5	-0.547711
	53	0.15608		24.5	0.339195
	19.5	0.646765		39	0.409328
	32.5	0.39861		54.5	0.495093
	58.5	-0.436334		43.5	0.132669
	32	0.349517		30.5	-0.0274189
	56.5	0.799369		16	-0.466457
	36.5	0.359399		13	-0.0728922
	36.5	-0.107097		30	-0.497311
	52	0.0326917		10	0.00607723
	33	0.647794		4.5	-0.436131
	30	0.150238		20	0.107468
	45	-0.010694		66	-0.0266539
	58	-0.148617		53	-0.662111
	47	0.00227617		38.5	0.617378
	13.5	-0.211575		9.5	0.737841
	23	0.137731		52.5	0.838495
	32.5	0.524081		32.5	-0.343081
	63.5	-0.454337		18	-0.314904
	59	-0.35082		2.5	-0.433291
	23	-0.579566		13.5	-0.0192544
	55	-0.361782		32.5	0.179208
	40	-0.125111		61.5	0.126203
	25	-0.329566		29.5	0.0108983
	48.5	-0.245388		43	-0.401441
	23.5	0.557982		33.5	0.0963591
	27.5	0.304426		48	-0.112078
	40	0.401467		63.5	0.216312
	31	-0.372662		0.5	-0.368145
	19.5	0.239631		19.5	-0.378572
	44.5	-0.114666		48.5	0.455722
	66	0.461924		16.5	0.293186
	21.5	-0.171246		30	0.315593
	44.5	0.111055		20.5	0.40935
	39.5	0.420709		35	0.428933
	48	0.185147		50.5	0.381607
	28	0.370922		14	0.398855
	24.5	-0.209133		5	-0.0750884
	40	-0.388414		34	-0.536303
	55.5	0.158979		2	-0.151715
	26.5	0.680095		15.5	-0.309801
	42	-0.541509		6	-0.117015
	31	0.0171901		20.5	0.176904
	23.5	0.0393955		36	-0.389195
	42	-0.200723		43	0.539572
	32	-0.0432549		24	0.0514802
	19.5	0.312675		5	-0.467445
	41	-0.281568		27	-0.155463
	32	0.026834		13.5	-0.526687
	28.5	-0.577714		23	-0.280809
	22	-0.0409415		8.5	-0.488473
	49	-0.282415		7	-0.350847
	27	0.207149		16	0.105167
	50.5	-0.769574		29.5	-0.329581
	49	-0.380147		20	0.103676
	27.5	0.161793		34.5	-0.100369
	45	0.432938		50	-0.0415124
	35	-0.042194		1	0.158787
	17.5	0.214242		15.5	0.181806
	11	0.478599		31	0.46347
	44.5	0.257814		28	0.440073
	26.5	0.529948		13.5	0.349888
	59.5	0.272213		2	0.646375
	90	0.116247		4	0.661491
	68	0.155887		18.5	0.150565
	58	0.308853		34	0.739928
	30	0.0589124		9.5	0.0487433
	42	0.621284		5	0.252286
	30	0.592051		20.5	0.238375
	31.5	0.143478		13.5	-0.0479487
	37	-0.086813		22.5	-0.150152
	66	0.569531		9	-0.00986211
	29	-0.540435		31	0.337838
	38	0.547562		15	-0.0319942
	23.5	0.00670733		38.5	-0.0534639
	22	-0.0805006		47.5	0.0448257
	76.5	-0.366089		34	-0.419644
	36	0.165055		56	-0.434234
	20.5	-0.337515		40	-0.197917
				10	-0.287874
				1	-0.0745158
				14.5	-0.261821
				7.5	0.0176995
				8.5	-0.643963
				14.5	0.117781
				23.5	-0.0271097
				10	0.256078
				32	0.419684
				16	-0.249385
				11	0.266275
				24.5	0.230377
				2.5	0.222433
				18.5	0.746086
				23.5	-0.528559
				32.5	0.0681647
				24	-0.0364694
				9	0.282132
				4.5	0.392142
				28.5	-0.227128
				17.5	0.244373
				1.5	0.470197
				12.5	0.322606
				24	-0.106431
				31.5	0.188644
				3.5	-0.0228517
				35	-0.628033
				27	-0.310323
				13.5	0.398127
				35.5	0.437972
				19.5	0.058332
				14.5	-0.0527816
				28	-0.072216
				6	0.0333928
				22	-0.317935
				41.5	0.302605
				28	0.0494373
				50	0.122407
				34	-0.331813
				28.5	-0.456072
				6.5	-0.0250419
				22.5	-0.301733
				13.5	0.195598
				37.5	0.127267
				8.5	0.161504
				7.5	0.495408
				21.5	0.701997
				33	-0.118564
				22.5	-0.145731
				12.5	0.0677962
				44	-0.302847
				22	0.488296
				6	0.560495
				8	0.683179
				19.5	-0.227165
				36	-0.310459
				1	-0.132292
				30.5	-0.0960884
				46	0.126809
				30	-0.0445292
				14	-0.181663
				21	0.0208123
				52.5	0.0572768
				30	0.0608814
				5	-0.0728479
				36.5	-0.346701
				31	0.564115
				10	-0.278609
				31	-0.154255
				52	-0.105582
				18	-0.114839
				52	-0.31727
				20.5	-0.101895
				43	-0.0874057
				67.5	-0.112178
				49.5	0.149798
				2.5	-0.434213
				27	0.0141503
				27	-0.0172833
				15	-0.245509
				7.5	-0.203842
				40.5	0.020928
				13.5	0.0425687
				7.5	0.790239
				28.5	0.631761
				15	0.452101
				5.5	0.784122
				28.5	0.907664
				3	0.88786
				19.5	0.662598
				44	0.124814
				19	-0.345687
				19.5	-0.042529
				44	0.275448
				26	-0.604481
				38.5	-0.353022
				34.5	-0.5058
				48.5	0.33811
				26	0.67922
				18.5	-0.270945
				19	-0.135057
				3.5	-0.487563
				36	0.167231
				15.5	-0.568955
				11	-0.577169
				25.5	-0.460829
				3.5	0.486519
				17	-0.00644766
				12	0.386448
				33	-0.214632
				12	-0.240108
				9	0.196968
				25	-0.388182
				9	-0.314564
				22.5	0.0820222
				0	-0.0372945
				24.5	-0.0485957
				6.5	0.103985
				45.5	-0.0721671
				16	-0.17702
				16	0.085826
				1.5	0.295767
				22.5	0.0147875
				43.5	0.00789285
				9.5	-0.264631
				43.5	-0.0758309
				12	-0.206098
				34.5	-0.306907
				59	0.197269
				41	0.108771
				11	-0.138292
				18.5	0.0720895
				18.5	-0.350303
				21	-0.293953
				0	-0.210773
				21	0.0659821
				22.5	-0.0573019
				13	0.0559792
				21	-0.419823
				10.5	-0.199675
				12	0.144787
				36.5	0.0808827
				26.5	0.0290007
				12	-0.16265
				36.5	-0.532757
				18.5	0.513934
				31	0.554148
				27	-0.564341
				41	-0.454082
				33.5	-0.533226
				11	-0.207492
				26.5	-0.258896
				4	0.0521765
				28.5	0.650396
				23	0.295907
				3.5	-0.0710957
				18	-0.00668965
				4	-0.367885
				9.5	-0.815678
				54	0.300363
				33	-0.138003
				12	-0.320572
				46	-0.106352
				12	0.221509
				43.5	0.170637
				21	0.0417943
				3.5	0.733802
				14.5	-0.548461
				66.5	0.348735
				37	-0.0310844
				37	0.555354
				1.5	0.165143
				8	0.0515676
				42	0.2014
				10.5	0.0730352
				33	0.131006
				57.5	-0.16132
				5.5	-0.163894
				33	0.731675
				57.5	0.170974
				39.5	-0.425203
				52	-0.37286
				48	0.358367
				62	0.227588
				12.5	0.0490768
				32	0.310072
				5.5	0.441878
				17	-0.229222
				49.5	-0.554903
				2	-0.338969
				24.5	0.418248
				39	-0.301406
				17	-0.144071
				30.5	0.318265
				22.5	0.404849
				13	0.787184
				21	0.782619
				10.5	0.643385
				12	0.648916
				36.5	0.161339
				26.5	-0.354375
				12	-0.18048
				36.5	0.181304
				18.5	-0.383787
				31	-0.227227
				27	-0.452002
				41	0.319611
				33.5	0.470162
				11	-0.0922117
				26.5	-0.12603
				4	-0.476344
				28.5	0.165883
				23	-0.491461
				3.5	-0.634622
				18	-0.327938
				4	0.247429
				9.5	0.126698
				43.5	0.536994
				34	0.297598
				0	0.437485
				31.5	0.657995
				9	0.41033
				15.5	0.0839325
				47.5	-0.439509
				9	-0.334323
				15.5	0.232392
				2.5	-0.296032
				10	0.00357447
				6	-0.328381
				20	-0.266036
				54.5	0.457893
				10	-0.110852
				47.5	-0.581394
				25	-0.269801
				7.5	0.299788
				44	-0.377407
				17.5	-0.392566
				3	-0.0734926
				25	0.245313
				11.5	-0.2603
				12	0.425982
				34.5	0.600897
				59	0.596073
				41	-0.410105
				11	0.277565
				18.5	0.00790882
				18.5	0.236032
				2.5	0.567241
				25	0.785151
				49.5	0.149201
				13.5	-0.3864
				25	0.0924559
				49.5	0.0897328
				31.5	-0.362585
				44	-0.315639
				40	-0.60126
				54	0.492779
				20.5	0.370202
				24	-0.197621
				13.5	-0.0375544
				9	-0.352392
				41.5	0.0862637
				10	-0.479125
				16.5	-0.578646
				31	-0.669722
				9	0.202917
				22.5	-0.0398402
				31.5	0.846087
				9	0.617404
				15.5	-0.0435705
				47.5	-0.296419
				9	0.0533834
				15.5	0.421979
				2.5	-0.681384
				10	-0.443987
				6	-0.264672
				20	0.463817
				54.5	0.75914
				10	-0.265191
				47.5	0.103092
				25	-0.518583
				7.5	0.0342956
				44	-0.552663
				17.5	-0.376443
				3	-0.437931
				25	0.420383
				11.5	0.183758
				16	-0.181249
				22.5	-0.0803597
				47	0.444466
				29	-0.733588
				41.5	-0.445197
				37.5	-0.347509
				51.5	0.254959
				23	0.758204
				21.5	-0.290471
				16	-0.158024
				6.5	-0.580055
				39	0.228807
				12.5	-0.490474
				14	-0.337823
				28.5	-0.340632
				6.5	0.621833
				20	-0.00913839
				38.5	-0.102837
				0	0.103129
				24.5	0.221328
				6.5	-0.388007
				19	-0.331716
				15	-0.462297
				29	0.368658
				45.5	0.551853
				1	-0.270142
				38.5	-0.291653
				16	-0.321345
				16.5	0.103528
				35	-0.228052
				8.5	-0.356979
				6	-0.538333
				16	0.20427
				2.5	-0.205218
				0	0.0910037
				18	-0.117824
				70	-0.204514
				40.5	0.0810811
				40.5	0.0897312
				45	0.0548473
				7	0.0580539
				22.5	-0.0310656
				22.5	0.279705
				6.5	-0.261546
				45.5	-0.106524
				16	-0.235727
				16	-0.0651829
				18	-0.659687
				5.5	-0.715624
				9.5	0.540806
				4.5	0.44915
				70	0.635614
				25.5	-0.285986
				63	-0.340118
				40.5	0.14816
				8	-0.405862
				59.5	0.0990233
				33	-0.0108319
				18.5	-0.0492768
				40.5	0.622547
				27	0.430276
				8.5	-0.152363
				22.5	-0.59836
				52	-0.582399
				7.5	0.0848475
				45	-0.0427566
				22.5	0.473716
				10	0.221706
				41.5	0.466831
				15	0.150827
				0.5	0.273418
				22.5	-0.694767
				9	-0.437443
				64.5	-0.47767
				35	0.198818
				35	-0.662004
				60.5	-0.00263479
				31	0.307438
				31	0.0241147
				74.5	0.345974
				45	-0.0899248
				45	0.547827
				7	-0.149798
				29.5	-0.191506
				62	-0.0850249
				10.5	-0.274003
				37	-0.107626
				51.5	-0.352
				29.5	0.566405
				43	0.178834
				15	-0.0519909
				15	-0.263002
				22.5	-0.186412
				19	0.589989
				7.5	0.153133
				22	-0.0126416
				0	-0.127789
				13.5	0.0695697
				32.5	-0.0519775
				19	-0.183144
				7.5	-0.197772
				22	-0.153844
				3	-0.241205
				21	-0.104302
				32.5	0.442964
				24	0.0745657
				4.5	0.0127308
				20	0.0853051
				29	0.62709
				6.5	-0.111174
				28.5	0.233473
				10.5	-0.2217
				30	0.113526
				11	0.292833
				51	-0.0686661
				22	-0.304328
				0	-0.421679
				19	-0.0426698
				6	-0.14053
				19.5	-0.283566
				6.5	0.0812878
				21.5	0.404005
				8	-0.0187539
				4	-0.410682
				19	0.369913
				32.5	0.318427
				8.5	0.495014
				62	0.332108
				5.5	0.586861
				34	0.745465
				9.5	-0.161777
				58.5	0.0192989
				23	0.664144
				1	-0.517865
				19	0.237998
				59.5	-0.196247
				18.5	-0.328708
				21.5	-0.10247
				7.5	0.613443
				29.5	0.156769
				10.5	-0.610206
				23.5	0.673545
				10	0.67726
				36	0.230356
				8	-0.356238
				21.5	-0.084056
				33.5	-0.214361
				10.5	0.219233
				29.5	0.1222
				3	0.262278
				27	0.203052
				1.5	0.582092
				23	-0.3131
				43	0.303286
				21	0.503723
				10	0.0268243
				10	0.0261263
				49.5	-0.545921
				26	-0.239582
				9.5	0.44152
				31.5	-0.324704
				46	0.00308404
				24	0.494949
				13.5	-0.210769
				36.5	0.168162
				27	-0.336252
				14	-0.347286
				36.5	-0.0552983
				54	0.377205
				2	0.0494523
				25	0.233637
				8.5	0.404232
				3	0.458825
				24	-0.206392
				48	-0.27214
				21.5	-0.52834
				59.5	0.278017
				32	-0.0187969
				30.5	0.119098
				7	-0.0765789
				24	-0.165216
				54	0.0493634
				22.5	-0.515361
				22	0.0483272
				9	0.110262
				22.5	0.623864
				21.5	0.346612
				3.5	-0.487443
				8.5	-0.524206
				9.5	0.0182712
				24.5	-0.169328
				45.5	-0.452491
				4.5	-0.212912
				11	0.0797123
				14.5	-0.102065
				1	-0.0852551
				24	-0.048676
				20.5	0.0876229
				6	-0.438281
				22	-0.409241
				38.5	0.111205
				53.5	0.325276
				27	0.184013
				3	0.410289
				25.5	0.547941
				1	0.0422658
				19	0.253582
				45	0.0401539
				34	-0.0927614
				14	-0.0269933
				25.5	-0.441977
				50	-0.262645
				14.5	0.575874
				7.5	-0.451704
				22	-0.16605
				48	0.354021
				10.5	-0.0242081
				12.5	0.388217
				51	-0.434901
				10	-0.237293
				12.5	-0.589131
				30	0.075847
				26	0.426926
				1	0.591514
				32.5	0.309453
				21	0.341193
				0	0.329792
				24	0.179873
				2.5	-0.0651826
				35.5	-0.220394
				56	-0.497608
				6.5	0.382781
				31	0.000785413
				0	0.461432
				30	0.00382616
				46.5	-0.232428
				2	-0.0575947
				15	0.56498
				1.5	0.471153
				45.5	-0.184032
				27.5	-0.055405
				15.5	-0.299814
				33.5	0.401769
				0.5	-0.162144
				21.5	-0.350723
				28.5	-0.0416775
				13	-0.0996989
				38.5	-0.35892
				25	-0.0416463
				0	0.171688
				44.5	0.230463
				18	-0.218286
				2	0.215126
				14.5	0.654195
				28	0.346858
				52.5	-0.125618
				72.5	-0.151776
				8.5	-0.256376
				19.5	-0.139648
				39.5	0.533091
				79	0.303833
				3.5	0.337862
				39	0.0439503
				61	-0.169249
				75.5	0.018043
				5.5	-0.287852
				43	0.0511548
				66	0.531915
				2.5	0.145062
				43.5	0.152568
				66	-0.299779
				83.5	-0.332007
				27.5	0.277323
				54.5	-0.0177566
				21	0.0143731
				32.5	-0.153461
				53.5	0.615881
				77.5	0.133742
				51	-0.118634
				89	-0.420925
				2.5	-0.275091
				60	0.446756
				22.5	-0.24633
				53.5	0.209738
				83.5	0.281065
				7	0.0633956
				51.5	-0.171918
				38.5	0.0359053
				52	0.157962
				8	-0.668003
				26	0.0265894
				38	-0.00949883
				20	0.0170427
				54	0.168508
				75	0.17915
				25	0.19325
				40.5	-0.0369007
				15	-0.413086
				28.5	-0.218706
				53.5	0.341709
				9	-0.259325
				35.5	0.135838
				51.5	0.0689897
				68	0.0974121
				1.5	-0.0203994
				26	-0.256688
				23	-0.324611
				12.5	-0.122834
				34.5	-0.103648
				16.5	-0.0430891
				24	-0.285718
				17	0.0613634
				57	0.191677
				28	-0.0719222
				6	0.487622
				25	0.484751
				12	-0.179654
				25.5	0.0858406
				0.5	-0.456216
				27.5	-0.0768063
				14	-0.159353
				2	0.439011
				25	-0.434812
				28.5	0.763595
				4	-0.281543
				16	0.533582
				48	0.0774122
				37	0.376767
				17	0.113878
				22.5	-0.0971898
				53	-0.12917
				17.5	0.600393
				4.5	-0.355772
				19	0.0102898
				51	-0.116116
				13.5	-0.158301
				9.5	0.146721
				54	-0.153839
				13	-0.370229
				9.5	-0.596025
				27	0.00704533
				29	0.769548
				2	0.84501
				35.5	0.624872
				24	0.182511
				3	0.110878
				21	0.133656
				5.5	-0.364278
				32.5	-0.100943
				59	-0.251121
				3.5	0.308399
				34	-0.25889
				3	-0.0413468
				27	-0.30874
				49.5	0.0737958
				5	-0.223419
				18	0.594927
				4.5	0.549772
				48.5	-0.0536387
				30.5	-0.235489
				18.5	-0.371303
				36.5	-0.00835619
				2.5	-0.111215
				18.5	0.014621
				31.5	-0.201399
				16	0.0699454
				41.5	-0.300177
				28	0.045288
				3	0.526231
				47.5	-0.00551317
				21	-0.130553
				5	0.128637
				11.5	0.263315
				19.5	0.269949
				8.5	0.206792
				11.5	0.218235
				51	-0.466561
				24.5	-0.124149
				11	0.759942
				33	-0.549794
				47.5	0.00276397
				22.5	0.227518
				15	-0.167317
				38	0.520679
				25.5	-0.483046
				15.5	-0.377624
				38	-0.620664
				55.5	0.279056
				0.5	0.734349
				26.5	0.694636
				7	0.817683
				4.5	0.506892
				25.5	0.00703602
				49.5	-0.0292985
				23	-0.486006
				61	-0.12694
				30.5	-0.4813
				32	0.397729
				5.5	-0.192546
				25.5	-0.142851
				55.5	0.00713262
				21	-0.151317
				23.5	-0.246575
				10.5	0.618098
				24	0.828316
				20	0.141547
				2	-0.302316
				10	-0.611741
				8	0.188942
				26	-0.173345
				47	-0.407782
				3	-0.166889
				12.5	-0.0195959
				13	-0.392151
				0.5	-0.0782931
				25.5	0.336815
				19	0.156066
				7.5	-0.339882
				23.5	0.0869392
				40	0.431764
				44	-0.0159341
				33	-0.5109
				13	-0.248573
				26.5	0.173085
				49	0.0170166
				13.5	-0.311304
				8.5	-0.249161
				23	-0.254943
				47	-0.230817
				9.5	0.426004
				13.5	-0.347888
				50	0.133
				9	0.15373
				13.5	0.100213
				31	-0.35704
				25	-0.0669848
				2	-0.167647
				31.5	-0.423
				20	-0.591528
				1	0.0955001
				25	0.802205
				1.5	0.305368
				36.5	-0.348465
				55	0.447444
				7.5	0.0602583
				30	-0.363749
				1	0.487517
				31	0.272085
				45.5	0.196035
				1	-0.176582
				14	0.0269281
				0.5	-0.451034
				44.5	-0.017576
				26.5	0.48136
				14.5	0.646816
				32.5	-0.289369
				1.5	-0.396049
				22.5	-0.108927
				27.5	0.160974
				12	0.210686
				37.5	-0.167088
				24	-0.0903842
				1	-0.147884
				43.5	0.109721
				17	0.592669
				1	0.105361
				15.5	0.137202
				69	-0.444084
				33.5	0.421403
				11.5	-0.168337
				29.5	-0.327757
				70	-0.0350294
				29	-0.52492
				11	0.232546
				18	0.469649
				40	0.035048
				21	-0.075269
				34	0.324067
				20.5	0.309322
				46.5	-0.177851
				18.5	-0.0350849
				32	0.478334
				44	-0.158844
				21	-0.108505
				5	-0.692346
				30.5	0.315865
				52.5	-0.562993
				34.5	-0.183307
				6	-0.607742
				35	-0.0263572
				75	0.668688
				46	0.133966
				24	0.598012
				43	-0.0852249
				30	0.298112
				43.5	0.53014
				17.5	-0.388805
				45.5	-0.191691
				32	0.492386
				20	0.258513
				43	-0.243639
				16	0.271257
				19.5	0.294912
				41.5	0.500208
				23.5	-0.184635
				17	0.3738
				24	-0.355897
				64	-0.0396003
				35	0.230727
				13	0.0150651
				32	-0.114607
				19	-0.046532
				32.5	0.167739
				6.5	0.0858676
				34.5	0.367695
				21	-0.0771369
				9	-0.440895
				32	0.0536172
				36	0.204543
				0.5	-0.120964
				21.5	0.00679381
				3.5	0.355814
				37	0.37135
				4	-0.281728
				44	-0.632813
				15	0.148078
				7	-0.190706
				12	-0.188059
				1	-0.0134837
				12.5	0.083911
				13.5	0.207659
				14.5	-0.0959541
				1	-0.0860045
				11	0.0651608
				12	0.0476608
				75.5	0.743109
				40	-0.641142
				18	0.527904
				36	-0.0815396
				76.5	0.532512
				35.5	0.494854
				4.5	-0.703503
				24.5	-0.28389
				46.5	-0.75277
				27.5	0.178252
				40.5	-0.484518
				27	-0.725416
				53	0.0693618
				25	0.297252
				38.5	-0.32011
				50.5	-0.298491
				27.5	-0.015785
				2	-0.707124
				39.5	0.0419854
				62.5	-0.0735385
				1	0.490589
				40	0.264303
				62.5	0.0408309
				80	-0.326059
				24	0.103685
				51	-0.337062
				17.5	0.074897
				29	-0.53557
				50	-0.0176162
				74	0.0959172
				47.5	-0.255488
				85.5	-0.82832
				6	0.220154
				56.5	-0.0600142
				19	0.168593
				50	-0.379579
				80	0.454408
				3.5	0.383913
				48	0.149523
				35	-0.468425
				48.5	-0.508483
				4.5	-0.455861
				22.5	0.234436
				34.5	0.610428
				16.5	-0.602687
				50.5	0.0298476
				71.5	0.646381
				21.5	-0.0788419
				37	-0.388907
				11.5	0.297845
				25	-0.641081
				50	0.24954
				5.5	-0.094106
				32	0.534641
				48	-0.0179497
				64.5	-0.361854
				33.5	0.492827
				4	-0.277833
				27	0.478952
				36.5	-0.661313
				4.5	-0.234515
				27	-0.701809
				44.5	0.439848
				11.5	0.466964
				15.5	0.604723
				18	0.612754
				6.5	0.576548
				14.5	-0.00669031
				38.5	-0.13342
				12	-0.0947778
				50	0.123535
				41.5	-0.617138
				21	0.413663
				16.5	-0.200532
				14.5	0.0321305
				44.5	0.144976
				32	-0.249971
				12.5	-0.427496
				0.5	0.775607
				13	0.839516
				31	0.0947896
				13	-0.0592075
				1	-0.648294
				19	0.279372
				15	0.0127456
				36	-0.413189
				14	-0.122603
				1.5	0.0195557
				24	-0.387478
				10.5	-0.20612
				14.5	0.312346
				30	0.196797
				3.5	-0.3245
				12.5	0.293224
				29	0.499911
				55.5	-0.335335
				18	-0.255435
				5	-0.39217
				58.5	0.617278
				17.5	0.0964239
				5	0.404401
				22.5	-0.172446
				33.5	-0.430238
				6.5	-0.439172
				40	-0.380937
				28.5	-0.273994
				7.5	-0.204653
				16.5	-0.494432
				10	-0.109691
				28	0.088944
				63.5	0.586321
				1	-0.308545
				38.5	0.49508
				7.5	-0.31428
				22.5	-0.0887991
				54	0.0931281
				9.5	0.455632
				22.5	-0.755747
				9	-0.574662
				53	-0.301654
				35	0.00604874
				23	0.312543
				41	-0.323292
				7	0.585322
				14	0.784097
				36	-0.110881
				20.5	-0.196297
				46	0.716412
				32.5	-0.347528
				7.5	0.0856828
				52	-0.311369
				25.5	0.11477
				9.5	-0.245164
				7	-0.697171
				32.5	0.0686069
				73	0.669059
				32	-0.383178
				8	-0.289423
				21	-0.0722958
				43	-0.181152
				24	0.390481
				37	-0.51205
				23.5	-0.0910141
				49.5	-0.0995895
				21.5	-0.213111
				35	-0.572409
				47	-0.246643
				24	-0.472544
				3	-0.586862
				38	-0.248269
				78	0.639713
				49	0.0842336
				27	0.753025
				46	0.0436169
				33	0.296675
				46.5	0.601502
				20.5	-0.196909
				48.5	-0.094743
				35	0.140448
				23	0.373614
				46	-0.0645158
				40.5	0.262384
				0.5	-0.282441
				23	0.18836
				40.5	-0.56429
				15.5	0.228628
				11.5	0.00615527
				22	-0.220728
				10.5	-0.304237
				10.5	-0.080572
				34.5	0.73686
				8	0.149623
				46	-0.52972
				45.5	0.313901
				17	-0.135641
				20.5	-0.0970167
				10.5	0.196181
				40.5	0.225727
				36	-0.170222
				8.5	-0.392906
				4.5	0.0752774
				9	-0.16493
				35	0.00732415
				17	0.632023
				5	0.189917
				23	0.0252687
				11	-0.39524
				32	0.12948
				18	-0.107072
				2.5	0.396032
				28	-0.140439
				14.5	0.162304
				10.5	-0.13985
				34	0.469382
				7.5	-0.0339123
				8.5	0.146029
				25	0.421364
				63.5	-0.304718
				22.5	-0.313835
				17.5	0.0953265
				11.5	0.148151
				33.5	0.42955
				14.5	-0.358365
				27.5	0.483291
				14	0.617647
				40	0.220759
				12	-0.132881
				25.5	-0.0396853
				37.5	0.00560791
				14.5	0.4806
				25	-0.136463
				52	-0.240508
				18.5	-0.428467
				30	-0.654396
				51	-0.139294
				75	0.02718
				48.5	-0.274433
				86.5	-0.50099
				5	0.804159
				57.5	-0.196483
				20	0.246234
				51	-0.115904
				81	0.0574881
				4.5	-0.0488248
				49	0.286262
				36	-0.63381
				49.5	-0.538422
				5.5	-0.29148
				23.5	0.225851
				35.5	0.46902
				17.5	-0.650937
				51.5	-0.0289381
				72.5	0.767045
				22.5	-0.178723
				38	-0.0759796
				12.5	0.399377
				26	-0.545936
				51	0.207076
				6.5	-0.356431
				33	0.186418
				49	-0.345092
				65.5	-0.61983
				16	-0.436421
				11	-0.416889
				22.5	-0.417138
				11	-0.243006
				10	0.551057
				34	-0.0639894
				7.5	0.510023
				45.5	0.0274003
				46	-0.53653
				16.5	-0.180661
				21	-0.355995
				10	0.0960459
				40	0.155663
				36.5	0.418863
				8	-0.056663
				5	-0.112372
				8.5	-0.417145
				35.5	-0.387596
				17.5	0.0372679
				5.5	0.487896
				23.5	-0.12709
				10.5	0.150529
				31.5	-0.0581569
				18.5	0.11583
				3	-0.30778
				28.5	-0.112128
				15	-0.0292105
				10	0.056231
				34.5	-0.121465
				8	0.550873
				8	0.0907314
				24.5	-0.291181
				11.5	-0.546065
				33.5	-0.189086
				14.5	0.418885
				27.5	-0.747399
				14	-0.436752
				40	-0.0745783
				12	-0.13985
				25.5	-0.0516737
				37.5	0.115109
				14.5	-0.649826
				56	-0.153363
				29	-0.0699641
				62.5	0.469834
				51	0.749001
				30	-0.424846
				6	-0.452737
				32.5	-0.155546
				5.5	0.479096
				86	-0.193006
				23.5	-0.0399396
				61	0.203811
				30	-0.317591
				0	0.0622262
				76.5	-0.0949073
				32	0.169012
				45	0.135766
				31.5	0.457485
				75.5	0.707045
				57.5	-0.442614
				45.5	-0.612061
				63.5	0.423783
				29.5	0.206128
				8.5	-0.732541
				58.5	0.123655
				43	0.056411
				68.5	0.278501
				55	-0.0839825
				30	-0.240425
				74.5	0.248237
				48	-0.332982
				32	-0.0927564
				15.5	0.0944683
				5	0.051643
				24	-0.375918
				11	0.581379
				24.5	0.415952
				1.5	0.154281
				26.5	-0.200476
				13	0.16303
				1	-0.116425
				24	0.361718
				33.5	0.44464
				22	0.303635
				1	0.125312
				23	0.253499
				3.5	-0.312921
				34.5	-0.0114425
				57	-0.283608
				5.5	0.230758
				32	-0.198455
				1	0.0798176
				29	-0.318232
				47.5	-0.222888
				3	-0.210699
				16	0.653247
				2.5	0.547465
				46.5	-0.0508225
				28.5	-0.176668
				16.5	-0.384232
				34.5	0.1209
				0.5	-0.241156
				20.5	-0.0809743
				29.5	-0.424073
				14	0.0699745
				39.5	-0.297535
				26	0.157973
				1	0.442478
				45.5	0.249937
				19	-0.337664
				3	0.0362933
				13.5	0.430837
				30.5	-0.0581792
				17.5	0.430831
				31	0.656034
				5	-0.284323
				33	-0.189791
				19.5	-0.0556253
				7.5	-0.127284
				30.5	0.179747
				18.5	-0.10222
				56.5	0.503043
				35	-0.458642
				27.5	-0.00938923
				10	0.263464
				21	-0.0967341
				51	-0.120231
				25.5	-0.415864
				19	0.13109
				6	0.315917
				19.5	0.701783
				24.5	0.500391
				6.5	-0.481162
				5.5	-0.812346
				12.5	0.738368
				21.5	0.0997199
				42.5	-0.536997
				7.5	-0.0448308
				8	0.0195449
				17.5	-0.00516709
				4	0.228695
				21	-0.121927
				23.5	0.229951
				3	-0.680712
				19	-0.0582074
				35.5	0.369934
				2	-0.188226
				15	0.261922
				1.5	-0.0666666
				27.5	-0.0172858
				0.5	0.0446332
				13	-0.0824766
				25	0.194946
				2	0.20825
				26	-0.509703
				39	0.3769
				25.5	-0.241358
				51.5	0.556957
				23.5	-0.46693
				37	0.413807
				49	0.0521221
				26	0.304374
				0.5	-0.307617
				12.5	0.220624
				1	-0.217658
				25	0.43643
				3	0.0560007
				10.5	0.137011
				22.5	0.303758
				0.5	0.578021
				37.5	0.213149
				50.5	0.0151974
				37	0.207878
				63	-0.504263
				35	0.461977
				48.5	0.274116
				60.5	0.458807
				37.5	-0.144237
				54	0.330571
				41	-0.74663
				54.5	-0.539819
				28.5	0.0887506
				56.5	-0.416173
				43	0.324902
				31	-0.138057
				54	-0.538466
				8.5	-0.213578
				21.5	0.42512
				8	0.337965
				34	-0.0480992
				6	0.131325
				19.5	-0.128708
				31.5	-0.0740708
				8.5	0.41473
				29	0.629837
				16	-0.457376
				29.5	-0.131306
				3.5	-0.200898
				31.5	0.217777
				18	-0.36099
				6	0.0384759
				29	-0.157292
				2	0.00129928
				15	0.267344
				1.5	-0.0556993
				27.5	0.188022
				0.5	-0.201491
				13	0.146717
				25	0.267461
				2	0.19864
				32	-0.473495
				45	0.068978
				31.5	0.131938
				57.5	0.514609
				29.5	-0.212305
				43	0.00858719
				55	-0.644988
				32	0.140201
				31.5	-0.0251708
				45	-0.388478
				19	0.0259142
				47	0.387049
				33.5	-0.100249
				21.5	0.138312
				44.5	0.451654
				13	-0.66825
				0.5	-0.327972
				43.5	0.206648
				25.5	-0.634891
				13.5	0.115864
				31.5	0.0803685
				2.5	0.11556
				23.5	0.155591
				26.5	0.152897
				11	-0.38501
				36.5	0.484758
				23	0.16946
				2	-0.222673
				42.5	-0.518098
				16	-0.0889471
				0	-0.539462
				16.5	-0.391981
				30.5	0.0179751
				12.5	0.196147
				0.5	-0.461357
				18.5	0.328752
				15.5	-0.229122
				36.5	-0.462476
				13.5	0.0028145
				2	0.188597
				23.5	-0.707842
				10	0.150039
				15	0.168835
				29.5	0.347669
				3	-0.182115
				13	0.572333
				29.5	0.720126
				44	0.335586
				26	-0.261174
				14	-0.836106
				32	0.412319
				2	-0.14344
				23	-0.537773
				27	-0.109839
				11.5	0.0411028
				37	-0.403498
				23.5	0.0546876
				1.5	0.186936
				43	0.141434
				16.5	-0.544047
				0.5	0.0975034
				16	0.456594
				46	-0.268916
				32.5	0.227643
				20.5	0.477269
				43.5	-0.225115
				6	-0.221108
				28	-0.164026
				49	0.275024
				1	-0.0244668
				14.5	0.25836
				11	-0.162204
				2.5	-0.335769
				27.5	-0.0785413
				17	0.338332
				9.5	0.23308
				25.5	0.519431
				42	0.271601
				16	-0.0927504
				2.5	-0.219354
				9.5	-0.243523
				13.5	-0.10863
				20.5	0.0637452
				8.5	0.518407
				31.5	0.236211
				29	0.179664
				13.5	0.0663497
				39	0.332971
				25.5	-0.101683
				0.5	0.167259
				45	-0.261532
				18.5	0.0484885
				2.5	0.184762
				14	-0.297657
				34.5	-0.00944082
				46.5	-0.642451
				23.5	-0.0451442
				3.5	0.207402
				26.5	0.405881
				25.5	-0.110741
				12	0.103285
				13	-0.278699
				31.5	0.357254
				5	-0.155474
				11	0.168267
				27.5	0.299471
				36.5	-0.548444
				19.5	-0.0901538
				7	-0.325455
				23	0.0577277
				39.5	0.241576
				2	-0.130744
				22.5	-0.0815508
				3.5	0.139609
				16	-0.0265957
				26	-0.407483
				31.5	0.230335
				17.5	0.254112
				27.5	-0.0915102
				6.5	-0.165147
				7	-0.214334
				42.5	-0.0212426
				0.5	0.30317
				20.5	0.587708
				44.5	-0.469112
				48	-0.372262
				22	0.194942
				41.5	-0.00790531
				0.5	-0.254254
				57	0.533117
				8	0.00412556
				2	-0.280124
				32	-0.467212
				18.5	-0.326767
				17	0.125092
				25	0.00698892
				5	0.135205
				19	0.506839
				48.5	0.51721
				40	0.123318
				50	0.485644
				16	-0.210886
				29.5	-0.284077
				67	-0.101408
				22.5	-0.118425
				14	-0.0607457
				24	0.282757
				10	-0.262169
				3.5	-0.093793
				41	-0.309687
				33.5	-0.435168
				43.5	-0.404175
				9.5	0.267403
				23	0.232574
				60.5	-0.0909267
				57.5	0.244909
				8.5	-0.181237
				1.5	0.298666
				32.5	-0.227049
				19	-0.284269
				16.5	0.701925
				25.5	0.0231665
				5.5	-0.315868
				18.5	0.589345
				25	-0.64188
				38.5	-0.526502
				76	0.265735
				24	-0.354798
				10.5	-0.268867
				25	-0.0623699
				17	0.358156
				3	0.337321
				27	-0.323748
				34	-0.300172
				20.5	-0.228756
				15	0.106608
				27	0.204207
				7	-0.176423
				17	-0.445261
				7	-0.579365
				27	-0.337537
				51	-0.389926
				6.5	-0.550212
				13.5	-0.21221
				37.5	-0.374974
				2	0.497673
				34.5	-0.0690585
				22.5	-0.422102
				23	-0.239303
				13	0.574337
				28.5	0.313273
				9	-0.0802794
				7.5	0.275934
				28	0.177295
				7.5	-0.255296
				47	-0.233622
				12.5	-0.35995
				3	-0.266675
				16.5	0.250466
				54	-0.44965
				18.5	0.300567
				24	0.336865
				3.5	-0.111584
				39	-0.142692
				15	0.0644658
				47.5	-0.462365
				42	0.1084
				62.5	0.519767
				27	0.0989959
				51	0.182912
				0.5	0.438689
				35.5	-0.217131
				6	-0.52548
				13.5	0.0498275
				30	-0.625509
				50.5	-0.459522
				15	0.697387
				69.5	0.362996
				10	0.469532
				19.5	0.27417
				39	-0.732178
				30.5	-0.389905
				51	0.153265
				15.5	0.596036
				39.5	-0.139172
				41.5	0.431898
				22	0.223588
				5.5	0.475385
				15	0.113201
				20.5	-0.300426
				34	-0.37427
				25.5	-0.156012
				16	-0.2316
				3.5	0.0996936
				21	-0.295913
				45	0.13477
				1.5	-0.00948824
				25.5	-0.242284
				15	-0.466142
				39.5	-0.235277
				20	-0.211306
				10.5	-0.290131
				9	0.0634902
				35.5	-0.45195
				19	-0.292189
				40.5	-0.556623
				31	-0.43179
				11.5	0.378878
				5	0.435905
				4.5	0.430651
				24	-0.5907
				30.5	-0.407603
				69	0.314355
				39.5	-0.219669
				27	-0.450958
				57	0.49801
				27.5	0.390162
				15	0.341133
				6.5	-0.065012
				6	-0.0226347
				60	-0.00423976
				44.5	0.0497269
				29.5	0.237194
				19.5	-0.0202376
				2.5	-0.267517
				27.5	-0.210167
				5.5	-0.183329
				42	0.143867
				5	0.148683
				13.5	0.61089
				69.5	0.073257
				48	0.395341
				34.5	-0.146177
				13.5	0.0140737
				71	0.0837368
				43.5	-0.531209
				14.5	-0.184929
				59.5	-0.366986
				49.5	0.203371
				18	-0.0276308
				2.5	0.123713
				2	-0.349762
				35	0.222247
				12.5	0.620944
				24.5	0.543992
				43	0.619288
				40	-0.0118514
				18.5	0.147825
				5	-0.577966
				16	-0.00500147
				41.5	0.371094
				14	-0.0299122
				15	-0.235752
				30	-0.140466
				20	-0.38368
				22.5	-0.368384
				44.5	0.132817
				14.5	0.0527618
				47.5	0.169064
				27.5	-0.0525867
				6	0.318287
				7.5	-0.0950823
				28.5	-0.230219
				29	0.552353
				1.5	0.0131945
				27.5	-0.235551
				17.5	-0.23871
				7.5	-0.0353261
				2	-0.166613
				26.5	0.783213
				13	-0.439406
				20.5	-0.13708
				4	0.44823
				35.5	-0.500375
				16	0.579959
				15	0.528861
				36.5	0.0759325
				39.5	-0.516956
				12	0.328548
				0	-0.0581293
				10	-0.247284
				7.5	-0.192487
				51	-0.282134
				48.5	0.330181
				38.5	0.301514
				41	0.449915
				2.5	-0.197684
				23	-0.198366
				13	-0.300562
				15.5	-0.152486
				28	-0.0675791
				77.5	-0.246828
				67.5	0.205169
				70	0.0247807
				26.5	-0.263556
				2	-0.309749
				10	0.459921
				40.5	0.235164
				64	-0.241624
				7.5	0.125041
				51	-0.0511368
				23.5	0.0202631
				26	0.130152
				17.5	-0.337307
				5.5	-0.174483
				49	-0.186819
				2.5	0.327836
				41	-0.278553
				33	0.265066
				10.5	-0.162381
				56.5	0.220368
				13	0.275352
				51	0.010529
				59	-0.253591
				80.5	-0.303134
				49	-0.258341
				57	-0.0884847
				8	0.241112
				16	0.0812204
				37.5	0.171498
				6	-0.0536796
				14	-0.422656
				45.5	-0.0892406
				26	-0.607545
				78	0.318789
				18	0.306638
				3.5	0.378634
				28	-0.103952
				14	-0.129337
				46	0.475104
				20	0.75233
				27.5	-0.53066
				49	-0.592645
				17.5	0.502066
				25.5	-0.170738
				52	-0.587383
				8	-0.280642
				29.5	-0.489509
				2	0.127925
				12	0.0265938
				20	-0.233658
				6	-0.382031
				50	0.316502
				58	0.372991
				10	-0.0376578
				4	-0.326539
				28	0.281398
				2	0.551041
				31.5	-0.209533
				17.5	-0.099026
				49.5	0.464685
				23.5	0.344098
				18	-0.151087
				8	0.0964465
				6	-0.260475
				19.5	-0.243668
				53	-0.217405
				3.5	0.174169
				62	-0.29438
				27.5	-0.488967
				56.5	-0.329591
				3	-0.101786
				30.5	-0.37504
				26	-0.33785
				39.5	-0.566359
				5	-0.362029
				34	-0.261971
				30	0.24905
				3.5	0.221247
				22	-0.2633
				7	-0.432173
				56	-0.396365
				22.5	-0.8113
				48	-0.236821
				19	0.0946505
				23	-0.185275
				42.5	0.00435605
				8	0.141281
				37	-0.478512
				56.5	-0.15151
				9	0.521587
				25.5	0.505368
				3.5	-0.305944
				31	-0.124491
				60	0.191596
				34.5	0.2862
				5.5	0.178412
				13.5	-0.0917678
				34	0.0088722
				53.5	0.164924
				28	0.280895
				86.5	-0.588438
				33.5	-0.0257168
				52.5	-0.093207
				24.5	0.299891
				4	0.473784
				15.5	0.572583
				10	-0.0421591
				48.5	-0.335857
				4.5	-0.641674
				14.5	-0.571574
				36	0.369184
				18.5	0.449198
				41	0.0960403
				20.5	-0.276059
				1	-0.251662
				12	-0.384341
				36	0.318716
				15	0.647862
				26.5	-0.141241
				18	-0.0972266
				32	-0.0441865
				21	-0.0563852
				2	0.0163103
				65	-0.0661315
				47.5	0.250806
				70	0.472626
				49.5	0.530985
				30	0.68916
				17	0.555408
				65	-0.102271
				14	0.487394
				55.5	-0.154618
				11	0.0763914
				3	-0.201755
				50	-0.637748
				31	-0.503999
				5	0.0371927
				15.5	-0.605971
				35	-0.0364661
				9.5	-0.0766128
				68	-0.00692479
				15	-0.214728
				34	0.45651
				22.5	0.0015899
				2	0.086441
				17.5	0.193852
				8	0.372686
				50.5	-0.514606
				2.5	-0.413706
				16.5	-0.248277
				5	-0.494712
				56	0.315992
				14.5	-0.569029
				59	0.241672
				73	-0.341716
				20	-0.533893
				39	-0.51837
				15.5	-0.515406
				35.5	0.0709605
				6	-0.379198
				38.5	-0.0265914
				52.5	-0.0276444
				0.5	-0.141132
				18.5	-0.342432
				35	-0.427525
				16	0.0806795
				25.5	-0.170161
				19	0.274253
				33	-0.40779
				20	-0.572072
				1	-0.344913
				38.5	0.319845
				20	-0.223636
				33	-0.384098
				14	-0.705057
				9.5	0.390499
				68	0.150017
				15	-0.0845497
				34	0.260915
				41.5	-0.0869369
				17	-0.147024
				36	-0.469123
				17	-0.272276
				5.5	-0.267051
				24.5	-0.187401
				39	-0.079635
				20	0.215229
				53	0.703819
				34	0.56596
				4	-0.373488
				30	-0.0621871
				40.5	0.245563
				22.5	0.0537752
				3.5	0.543168
				14	0.618132
				29.5	0.614126
				38	-0.124062
				49.5	-0.14147
				10	0.745358
				11.5	-0.296318
				28	-0.713252
				2	0.312695
				8.5	-0.345246
				54.5	-0.140746
				35.5	0.596945
				18	0.544051
				2.5	0.794338
				6	-0.413178
				17.5	-0.121659
				42	0.500987
				20.5	-0.26274
				52.5	-0.48698
				26.5	-0.0353367
				16	0.233398
				79	-0.197424
				60	0.161935
				42.5	0.704244
				27	0.481837
				18.5	-0.320204
				7	-0.23695
				66.5	0.436605
				45	-0.157678
[truncated: 481 more rows]

## Sheet: Fig_5d
Click-rate contrast index between fields	Correlation of distance tuning between fields
0.0791084	0.616102
0.0302205	0.64962
-0.0396622	0.581011
-0.049005	0.526965
0.00469553	-0.0273661
-0.178194	0.0765914
-0.0968262	0.434846
-0.147976	-0.745465
0.0827963	0.435581
-0.103114	-0.315714
-0.105836	0.848855
-0.0868539	0.481025
0.0440915	0.406764
0.0773175	-0.232273
0.0742772	0.0176746
-0.118461	-0.287036
0.0293695	-0.233774
0.0104263	-0.560251
-0.0272286	-0.0501027
0.0416717	0.355828
-0.0199424	0.718529
0.0618346	0.579969
0.125548	0.0481431
0.0169554	-0.0758674
0.0670375	-0.210511
-0.00296554	0.776152
-0.0212575	-0.364696
-0.00844129	-0.251816
-0.0128903	-0.372543
0.05667	0.201922
-0.190816	0.148467
-0.220564	0.0880727
-0.0310559	-0.292597
0.0983787	0.29738
0.0428992	0.183139
0.0555069	0.454335
0.0859644	0.494788
0.126018	-0.287852
-0.048956	-0.145512
0.0924038	0.204322
-0.112525	-0.219076
0.00803461	0.562103
0.093245	-0.642835
0.203634	-0.0490897
0.206297	-0.523269
-0.031306	-0.0271656
-0.0412007	0.65735
-0.0864037	-0.294514
-0.107977	0.187944
0.0366732	0.361384
-0.0302244	-0.334345
0.00451483	0.129751
0.0698162	0.554553
0.149155	0.0187301
0.0625698	0.0444686
-0.0577843	0.124916
0.152634	-0.147583
0.0312162	-0.510412
-0.0862743	-0.584735
0.0456792	-0.0270544
-0.31517	-0.145891
0.00718041	0.617878
-0.0483721	-0.28541
-0.051056	0.611004
0.0215054	-0.18519
0.0451661	0.125772
-0.0355117	0.361232
-0.0161777	-0.297079
0.160887	-0.0176658
-0.0824616	-0.0102971
-0.015211	-0.26806
0.0743372	0.376008
-0.0373949	0.467967
-0.161252	-0.194456
-0.0449295	-0.391476
0.0468343	0.187029
0.130679	-0.089224
0.112164	-0.350863
0.0351288	-0.29229

## Sheet: Fig_5e_cell_96
Inter-bat distance bins (m)	Position bins (m)		map = numbers indicate firing rate (Hz)
-38.5	25.5		0.874416	0.846931	0.689002	0.466333	0.319486	0.210154	0.100202	0.00620303	0.00162343	0.000302763	3.87411e-05	0	0	0	0	0	6.09443e-05	0.00046443	0.00255525	0.0101301	0.026662	0.0485911	0.0728136	0.0983515	0.114354	0.11235
-35.4231	28.5		1.1527	0.973716	0.673225	0.38529	0.218657	0.12033	0.0624585	0.0240833	0.00665902	0.00127723	0.000163716	0	0	0	0	0	0.000180898	0.00144254	0.00800413	0.0298894	0.0689926	0.103687	0.12834	0.155794	0.175472	0.171877
-32.3462	31.5		1.35976	1.29332	1.01798	0.658706	0.442847	0.323562	0.185247	0.0773216	0.0224299	0.00435525	0.000557981	0.000104575	0.000532017	0.00181597	0.004263	0.00707828	0.0088738	0.0108541	0.0247243	0.0720566	0.142656	0.184393	0.194259	0.209034	0.225361	0.219515
-29.2692	34.5		1.41613	1.62861	1.49258	1.02351	0.870079	0.689663	0.427465	0.188324	0.0556514	0.0106558	0.00135968	0.000589459	0.00300054	0.0105712	0.0261865	0.0459999	0.0577818	0.0554467	0.0661212	0.133733	0.233023	0.278416	0.260529	0.241912	0.240524	0.229527
-26.1923	37.5		1.46473	1.99071	2.00831	1.53183	1.31003	1.0798	0.694776	0.309852	0.0908548	0.0181262	0.00527605	0.00808719	0.0200044	0.0527329	0.122567	0.21306	0.257039	0.212058	0.156335	0.200427	0.318748	0.378183	0.33025	0.256346	0.215186	0.190771
-23.1154	40.5		1.98125	2.41418	2.29778	1.74142	1.41092	1.13153	0.72182	0.321313	0.0993046	0.0335678	0.0367296	0.0624302	0.104166	0.196585	0.390343	0.625798	0.697344	0.523982	0.31348	0.281262	0.40772	0.495407	0.420889	0.27344	0.170175	0.121024
-20.0385	43.5		2.0531	2.24671	1.95106	1.43697	1.0428	0.76851	0.481851	0.229083	0.107389	0.11707	0.209459	0.330414	0.433737	0.560644	0.822307	1.14005	1.19691	0.895242	0.53617	0.41579	0.534969	0.641927	0.53315	0.306127	0.13916	0.0646172
-16.9615	46.5		1.40987	1.60982	1.44199	1.01988	0.634469	0.398841	0.251015	0.179832	0.245496	0.491184	0.874347	1.21747	1.32205	1.24656	1.27855	1.48142	1.54145	1.27375	0.911573	0.754702	0.827552	0.872546	0.679813	0.375466	0.161053	0.0653071
-13.8846	49.5		1.39827	1.60978	1.49582	1.07861	0.618695	0.326196	0.238719	0.372538	0.808348	1.57667	2.44962	2.95689	2.80753	2.25862	1.8791	1.92467	2.10862	2.10083	1.93269	1.77091	1.63452	1.40062	1.00932	0.605094	0.335499	0.198552
-10.8077	52.5		1.89547	2.20495	2.19299	1.76217	1.14002	0.682942	0.621078	1.06332	2.05095	3.40955	4.59714	4.99173	4.45975	3.56297	3.10712	3.41207	4.06384	4.48849	4.47971	4.05676	3.33729	2.5396	1.84131	1.33774	1.01978	0.801151
-7.73077	55.5		2.91939	3.21079	3.26689	2.87822	2.15495	1.56954	1.57842	2.30948	3.6247	5.1678	6.31231	6.49951	5.82541	5.16539	5.47941	6.83959	8.2932	8.90903	8.54561	7.4467	5.97213	4.62351	3.73817	3.30593	3.04314	2.68553
-4.65385	58.5		4.9327	4.74008	4.445	3.92877	3.22204	2.7425	2.91412	3.69317	4.81761	6.0371	6.90129	6.98067	6.58781	6.84575	8.5518	11.1156	13.0584	13.4892	12.6111	10.986	9.20675	7.88486	7.28068	7.16308	6.96638	6.30449
-1.57692	61.5		7.59669	6.37685	5.1721	4.22789	3.64216	3.54801	3.98624	4.63438	5.21443	5.76787	6.1941	6.27198	6.43837	7.68488	10.2645	13.2259	15.3194	15.8692	14.979	13.339	11.9675	11.449	11.4423	11.3686	10.8231	9.68229
1.5	64.5		8.36666	6.4838	4.73023	3.60925	3.26039	3.55111	4.17531	4.61324	4.61332	4.49231	4.51956	4.69073	5.32979	6.95051	9.44569	12.0938	14.1127	14.8653	14.1459	12.7504	12.1077	12.4761	12.6936	12.1511	11.1109	9.84157
4.57692	67.5		6.03739	4.60502	3.31609	2.56059	2.44116	2.79995	3.29021	3.4433	3.12283	2.7448	2.67705	2.96298	3.73847	5.17437	7.07103	8.93045	10.2582	10.6083	9.86204	8.86422	8.84225	9.56023	9.67331	8.90572	7.91375	7.0596
7.65385	70.5		2.94978	2.34246	1.83073	1.55722	1.53829	1.69781	1.86275	1.81737	1.55947	1.34527	1.35444	1.61278	2.21563	3.22139	4.39143	5.2911	5.63195	5.37623	4.73021	4.30203	4.66129	5.3764	5.50807	4.97776	4.35008	3.92753
10.7308	73.5		1.04431	0.929612	0.862116	0.834391	0.812647	0.798877	0.791235	0.766081	0.735425	0.721184	0.722902	0.799212	1.08787	1.62285	2.17903	2.42601	2.26837	1.89389	1.55699	1.52409	1.94722	2.52902	2.73089	2.45648	2.06086	1.80642
13.8077	76.5		0.462165	0.52297	0.57689	0.57121	0.498137	0.427194	0.424051	0.508549	0.64907	0.721496	0.633114	0.495927	0.506171	0.699682	0.908992	0.940439	0.784875	0.587287	0.46963	0.513665	0.775495	1.14002	1.31512	1.17825	0.924137	0.754486
16.8846	79.5		0.779601	0.937289	1.01669	0.928306	0.724561	0.578787	0.592139	0.734129	0.90875	0.95915	0.800431	0.584828	0.525485	0.643488	0.784904	0.809751	0.7305	0.633347	0.545826	0.481702	0.508788	0.634494	0.717167	0.662614	0.57022	0.549567
19.9615	82.5		1.72362	1.99499	2.10188	1.87793	1.4419	1.13569	1.11963	1.23794	1.29748	1.24709	1.14636	1.14546	1.35473	1.69604	1.94369	1.96718	1.86134	1.73727	1.54534	1.24478	0.977434	0.874914	0.860708	0.846924	0.903297	1.0858
23.0385	85.5		2.94882	3.30942	3.4259	3.04287	2.35112	1.89442	1.90737	2.07243	2.05294	1.93757	2.02346	2.48203	3.24579	4.02751	4.45834	4.45164	4.2728	4.06468	3.63714	2.91765	2.24683	1.92143	1.83654	1.85333	2.07977	2.58252
26.1154	88.5		3.96909	4.36573	4.45624	3.94245	3.12519	2.7424	3.05144	3.51584	3.57356	3.38154	3.54297	4.39866	5.76361	7.08269	7.77348	7.78192	7.54978	7.20246	6.40493	5.17157	4.12644	3.70097	3.68757	3.85509	4.39278	5.42473
29.1923	91.5		4.82856	5.16937	5.12522	4.4702	3.7216	3.76427	4.67885	5.54955	5.59161	5.09921	5.03263	5.96403	7.66176	9.36924	10.3439	10.5216	10.3838	9.98954	8.96037	7.46577	6.35617	6.13003	6.41629	6.81782	7.60613	9.06509
32.2692	94.5		5.78244	5.88187	5.47726	4.57837	4.00164	4.62017	6.11034	7.15676	6.9361	5.99571	5.55514	6.26797	7.8649	9.6147	10.8581	11.4712	11.7227	11.5461	10.6344	9.35081	8.66591	8.95686	9.59061	10.0067	10.5529	11.8122
35.3462	97.5		6.04239	5.79969	5.00182	3.94432	3.56747	4.50519	6.12488	7.02267	6.50936	5.32306	4.73568	5.28419	6.64008	8.24835	9.66513	10.6787	11.2504	11.2102	10.5138	9.87265	10.1463	11.1766	12.1005	12.4411	12.5422	13.0548
38.4231	100.5		4.78304	4.40307	3.58036	2.70298	2.50458	3.31221	4.51991	5.04346	4.46105	3.51626	3.23943	3.89556	5.09011	6.41487	7.60701	8.44562	8.73706	8.393	7.84357	8.08452	9.52677	11.436	12.9235	13.6528	13.7851	13.743
	103.5		2.83457	2.58171	2.04524	1.50965	1.39505	1.81709	2.40078	2.58028	2.21439	1.81838	1.9803	2.72571	3.66243	4.47178	5.01115	5.16618	4.87235	4.31291	4.09357	4.9343	6.91886	9.36299	11.5513	12.8978	13.6224	13.5226
	106.5		1.41897	1.31743	1.03746	0.74244	0.640318	0.756728	0.932919	0.974436	0.859198	0.833501	1.15979	1.76172	2.2947	2.52987	2.47165	2.19933	1.81187	1.48879	1.53325	2.27833	3.83816	5.53458	7.94182	10.7884	13.0168	13.6453
	109.5		0.704849	0.672411	0.523706	0.349341	0.258762	0.258506	0.292673	0.30671	0.29874	0.368755	0.62193	0.959272	1.13575	1.0687	0.871412	0.656465	0.476529	0.376706	0.445608	0.822039	1.63877	2.39676	4.58574	8.08443	11.0943	12.234
	112.5		0.363219	0.351664	0.267512	0.162166	0.0987524	0.0805139	0.083497	0.0897652	0.0996964	0.152572	0.283413	0.417224	0.437288	0.350306	0.23956	0.153145	0.0976938	0.0743611	0.104019	0.23786	0.554633	0.805784	2.54238	5.71984	8.53612	9.69533
	115.5		0.181293	0.176605	0.131242	0.072835	0.0360578	0.0224386	0.0202098	0.0226328	0.0305189	0.0574884	0.109903	0.149228	0.138619	0.094654	0.0517648	0.025026	0.0120131	0.00866583	0.0185042	-0.0201422	-0.0128067	-0.0448525	1.20973	3.74496	6.04883	7.07334

## Sheet: Fig_5e_cell_325
Inter-bat distance bins (m)	Position bins (m)		map = numbers indicate firing rate (Hz)
-38.5	22.5		0.247404	0.422908	0.582626	0.642239	0.669911	0.958721	1.76862	2.81564	3.54677	4.30012	5.76858	7.56859	8.80494	8.14954	5.66227	3.19749	2.37996	2.20228	2.12858	1.92481	1.74696	1.78446	1.88803	1.96537	1.77457	1.40645
-35.4231	25.5		0.297496	0.509992	0.707502	0.777123	0.745898	0.858282	1.36481	2.13762	2.85698	3.79174	5.42899	7.3587	8.64919	8.36467	6.15573	3.72904	2.60484	2.24746	2.08235	1.94951	1.85168	1.83369	1.78369	1.6895	1.44554	1.1305
-32.3462	28.5		0.285834	0.500684	0.718315	0.812276	0.758563	0.75352	1.06016	1.68681	2.44116	3.44736	5.05909	6.99343	8.34916	8.25219	6.51154	4.31458	3.00103	2.45547	2.16753	1.9468	1.77763	1.67192	1.52448	1.3451	1.09308	0.843439
-29.2692	31.5		0.201318	0.367738	0.561858	0.68015	0.658457	0.637689	0.897073	1.53704	2.3852	3.38365	4.76585	6.47361	7.80849	7.88501	6.50386	4.65025	3.43113	2.85325	2.45552	2.0613	1.68913	1.42785	1.23266	1.04316	0.80424	0.605997
-26.1923	34.5		0.114445	0.22767	0.383171	0.508638	0.525561	0.530081	0.803577	1.49831	2.4393	3.44766	4.62303	5.9735	7.0357	7.09216	5.94461	4.41864	3.47008	3.06864	2.66496	2.0658	1.40177	0.94336	0.732206	0.596793	0.409294	0.274811
-23.1154	37.5		0.0945447	0.219544	0.4158	0.593932	0.623327	0.568007	0.738054	1.36525	2.34418	3.46007	4.65359	5.78496	6.4524	6.25201	5.18076	3.84943	2.9981	2.65023	2.26658	1.61189	0.902018	0.387312	0.19941	0.135572	0.0394153	-0.0129457
-20.0385	40.5		0.138226	0.346724	0.693633	1.02947	1.0953	0.898157	0.824759	1.24111	2.17333	3.44093	4.85292	6.06974	6.61347	6.26237	5.16869	3.74556	2.56623	1.89644	1.44654	0.939561	0.462996	0.171731	0.0594378	0.0366648	0.00618022	-0.00182154
-16.9615	43.5		0.192103	0.493738	1.01181	1.5447	1.70092	1.40785	1.11015	1.28555	2.07005	3.38193	5.05115	6.64941	7.53777	7.37551	6.2384	4.44534	2.63539	1.40912	0.778374	0.424475	0.193859	0.0845821	0.0681548	0.0843009	0.0880585	0.0710259
-13.8846	46.5		0.196348	0.522304	1.10746	1.75028	2.01549	1.77314	1.42141	1.42058	1.97285	3.16153	4.97297	7.01537	8.50459	8.79387	7.69307	5.49542	3.07717	1.35429	0.512012	0.191835	0.0842633	0.0817319	0.13616	0.183966	0.179184	0.132861
-10.8077	49.5		0.133753	0.379365	0.868656	1.4868	1.86491	1.81631	1.58147	1.50062	1.81388	2.78051	4.56575	6.84955	8.78845	9.5495	8.71286	6.44389	3.69814	1.62125	0.561736	0.17053	0.07591	0.11997	0.227517	0.301906	0.28148	0.19919
-7.73077	52.5		0.0788719	0.2129	0.505619	0.960023	1.38899	1.57099	1.51893	1.44364	1.63186	2.44277	4.13085	6.45975	8.62434	9.73151	9.22992	7.1461	4.34463	2.04115	0.760321	0.24304	0.103335	0.143865	0.261881	0.340962	0.312461	0.217243
-4.65385	55.5		0.0933924	0.18473	0.342703	0.58181	0.872666	1.10766	1.18828	1.20344	1.45745	2.33689	4.07702	6.4644	8.75406	10.0134	9.58152	7.48434	4.64348	2.27463	0.912382	0.332486	0.148947	0.144548	0.214212	0.26166	0.233695	0.16017
-1.57692	58.5		0.162061	0.261611	0.375669	0.468247	0.542345	0.623542	0.698385	0.818147	1.24577	2.35998	4.34324	6.89668	9.22969	10.3826	9.70678	7.38116	4.48978	2.21578	0.968458	0.45781	0.273075	0.201511	0.177134	0.160489	0.126329	0.0828209
1.5	61.5		0.259122	0.33994	0.41787	0.429758	0.375773	0.339205	0.381073	0.551006	1.05085	2.24916	4.33893	6.94594	9.17701	10.0858	9.18555	6.84404	4.15667	2.14051	1.09218	0.706158	0.555585	0.423026	0.279302	0.158917	0.084648	0.0489344
4.57692	64.5		0.404821	0.386754	0.375242	0.332883	0.266139	0.262636	0.39036	0.653202	1.13656	2.11316	3.8236	6.06296	8.0415	8.84476	8.07286	6.13165	3.92944	2.23437	1.33345	1.04053	0.952501	0.80151	0.543484	0.287861	0.138287	0.0902496
7.65385	67.5		0.632854	0.478644	0.342417	0.24065	0.206417	0.321291	0.634222	1.07359	1.5838	2.30811	3.48582	5.14646	6.83687	7.76977	7.43335	6.0198	4.17617	2.54474	1.5683	1.2668	1.26167	1.15953	0.834689	0.46675	0.257371	0.212561
10.7308	70.5		0.943778	0.69841	0.471067	0.307346	0.273294	0.475734	0.969576	1.61427	2.21783	2.85445	3.82039	5.27866	6.95659	8.17461	8.28376	7.14865	5.17836	3.1201	1.75037	1.28566	1.3109	1.28041	0.970686	0.589416	0.391625	0.38438
13.8077	73.5		1.44393	1.19822	0.944751	0.72461	0.646755	0.878717	1.5037	2.34007	3.09492	3.80308	4.80551	6.28515	7.99991	9.35081	9.68077	8.65215	6.44589	3.87759	2.04394	1.33361	1.27403	1.23571	0.976399	0.68113	0.554986	0.582358
16.8846	76.5		2.40672	2.35608	2.20454	1.93859	1.75778	1.97883	2.73794	3.79525	4.76738	5.61379	6.59488	7.83669	9.17966	10.1975	10.327	9.23334	7.08804	4.63275	2.83562	2.05498	1.84685	1.65754	1.34513	1.07906	0.962042	0.939131
19.9615	79.5		3.99045	4.52216	4.7931	4.57716	4.16327	4.18864	4.97116	6.21754	7.43899	8.45001	9.27286	9.93699	10.515	10.8804	10.5632	9.27373	7.34975	5.52245	4.3781	3.95486	3.77703	3.38893	2.7979	2.27823	1.94076	1.71919
23.0385	82.5		5.77882	7.23149	8.31712	8.39481	7.6641	7.16168	7.60636	8.77342	10.0824	11.1655	11.7769	11.857	11.7038	11.4696	10.7694	9.36029	7.72332	6.53563	6.04971	6.08604	6.18385	5.8623	5.04644	4.10635	3.36379	2.85357
26.1154	85.5		6.88657	9.07834	10.8893	11.3186	10.3518	9.21665	9.0491	9.87868	11.0924	12.0977	12.4509	12.1113	11.5122	10.9357	10.1147	8.83844	7.54237	6.77711	6.6065	6.78012	6.94545	6.72716	5.97574	4.95712	4.06351	3.43869
29.1923	88.5		6.57657	8.76543	10.6474	11.1714	10.1423	8.65002	7.96156	8.40294	9.46939	10.4217	10.6963	10.2642	9.53878	8.81224	7.99004	6.94068	5.9384	5.40643	5.37283	5.53176	5.56924	5.2986	4.69086	3.91907	3.23049	2.73066
32.2692	91.5		5.08609	6.48952	7.71634	8.05846	7.24866	5.93804	5.12513	5.2399	6.0058	6.83776	7.23817	7.0967	6.62078	6.01163	5.28978	4.41618	3.57852	3.12248	3.12368	3.27831	3.26536	3.02884	2.65749	2.24441	1.86593	1.55672
35.3462	94.5		3.42396	3.90891	4.29188	4.29834	3.78256	2.99575	2.4503	2.43238	2.82655	3.33863	3.72068	3.86394	3.76498	3.46921	3.00203	2.37802	1.75366	1.38382	1.34966	1.44631	1.42736	1.28754	1.13759	1.00466	0.865616	0.718884
38.4231	97.5		2.86223	2.09827	2.00458	1.82497	1.51361	1.14732	0.912642	0.91464	1.0865	1.31304	1.53473	1.71243	1.78159	1.7035	1.47557	1.12178	0.758941	0.546312	0.526138	0.571312	0.536547	0.440451	0.375626	0.350512	0.320969	0.27114
	100.5		2.68725	1.60605	1.1412	0.689601	0.533202	0.411043	0.398757	0.50262	0.626317	0.711423	0.803899	0.913017	0.955492	0.884086	0.722944	0.512751	0.323204	0.235174	0.255695	0.290619	0.25129	0.166652	0.11007	0.0941147	0.0890463	0.0774641
	103.5		2.11046	1.21521	0.714642	0.244479	0.211167	0.265503	0.46394	0.74743	0.939239	0.973037	0.980436	1.01575	0.955517	0.755795	0.513165	0.308235	0.177831	0.150408	0.205341	0.245087	0.199026	0.109846	0.0468311	0.0234873	0.0183653	0.0157388
	106.5		1.40724	0.979025	0.514244	0.0396243	0.0586654	0.396396	0.823868	1.30943	1.57904	1.57196	1.52422	1.52588	1.35448	0.943493	0.531208	0.266922	0.145945	0.15337	0.245713	0.295724	0.230335	0.118745	0.0419348	0.0115649	0.00405835	0.00239892
	109.5		0.911132	1.02105	0.611518	0.0909785	0.16958	0.709458	1.39315	1.97287	2.25964	2.16731	2.06892	2.09792	1.87922	1.2365	0.594655	0.255881	0.138021	0.178319	0.315943	0.380463	0.287312	0.143161	0.048285	0.0111918	0.00184685	0

## Sheet: Fig_5e_cell_333
Inter-bat distance bins (m)	Position bins (m)		map = numbers indicate firing rate (Hz)
-38.5	31.5		0.476798	0.638213	0.957547	1.32267	1.60258	1.64174	1.29255	0.753687	0.427162	0.432797	0.943305	1.63277	2.11576	2.20601	1.99971	1.9136	2.11399	2.39642	2.3819	1.98085	1.41538	1.01203	0.893253	0.72096	0.486716	0.277636
-35.4231	34.5		0.380278	0.456524	0.658776	1.00931	1.47716	1.81756	1.47185	0.950485	0.604773	0.679657	1.24205	1.88168	2.15875	2.15292	2.06484	2.11319	2.404	2.69276	2.58582	2.0142	1.30315	0.858158	0.707363	0.578383	0.396813	0.230295
-32.3462	37.5		0.23242	0.291629	0.467544	0.809178	1.33611	1.6345	1.4872	1.05046	0.743153	0.877564	1.3354	1.72794	1.92676	2.0209	2.12982	2.3961	2.83666	3.12861	2.84352	2.01321	1.18593	0.77015	0.624123	0.488937	0.322858	0.181515
-29.2692	40.5		0.0417945	0.121673	0.258079	0.560629	0.998321	1.33355	1.29392	0.946282	0.707883	0.828364	1.12234	1.37085	1.57738	1.83436	2.22003	2.78354	3.41076	3.66718	3.13685	2.07307	1.19848	0.805856	0.638961	0.463774	0.278525	0.144066
-26.1923	43.5		0.301414	0.344358	0.43634	0.646706	0.973765	1.22094	1.14583	0.825886	0.598742	0.62019	0.778929	0.982479	1.30042	1.85726	2.66261	3.54588	4.19348	4.24339	3.52871	2.39455	1.47976	1.02606	0.780207	0.528771	0.302594	0.164784
-23.1154	46.5		1.13566	1.288	1.43648	1.63994	1.88299	1.95505	1.68989	1.2085	0.776206	0.559123	0.560313	0.792386	1.42525	2.60801	4.04649	5.03891	5.23513	4.85559	4.06853	3.00152	2.05351	1.48132	1.11096	0.775125	0.521236	0.389008
-20.0385	49.5		3.35216	3.74814	3.90693	3.91747	3.89589	3.69283	3.14646	2.33267	1.49355	0.888207	0.665116	0.978944	2.12207	4.07989	5.94123	6.61593	6.14731	5.33388	4.52114	3.61143	2.71961	2.07082	1.63122	1.31932	1.15049	1.09478
-16.9615	52.5		6.20033	6.65081	6.51679	6.14827	5.96397	5.7813	5.19862	4.13182	2.84591	1.76912	1.23525	1.51461	2.87762	5.04496	6.84478	7.20207	6.33334	5.25605	4.48563	3.83612	3.14525	2.56697	2.25055	2.20576	2.32149	2.42621
-13.8846	55.5		6.91897	7.36162	7.24043	7.00944	7.17817	7.47062	7.20019	6.08999	4.47947	3.01116	2.14385	2.13377	3.174	4.96761	6.45096	6.59686	5.59419	4.51119	3.94496	3.65522	3.29559	2.97533	2.97625	3.30135	3.64452	3.746
-10.8077	58.5		5.8235	6.28182	6.44869	6.67945	7.39054	8.21689	8.26267	7.18196	5.51563	4.02033	3.06917	2.82301	3.4072	4.56371	5.47023	5.37338	4.47593	3.65426	3.39711	3.47403	3.53819	3.64687	3.96808	4.38718	4.6141	4.51528
-7.73077	61.5		4.71287	5.1343	5.58445	6.27709	7.35258	8.30026	8.32681	7.3722	6.05394	4.9006	4.12261	3.82597	4.03436	4.49112	4.7256	4.44031	3.83161	3.40461	3.42367	3.73579	4.17364	4.71989	5.24344	5.54617	5.56149	5.3544
-4.65385	64.5		4.53405	5.12946	6.04382	7.21271	8.3172	8.91081	8.79965	8.15887	7.26694	6.35178	5.61279	5.19333	5.06581	5.00621	4.84919	4.64183	4.48915	4.44557	4.4865	4.62723	5.08107	5.88844	6.63051	6.95306	6.94146	6.81699
-1.57692	67.5		5.25501	6.32697	7.75556	9.06285	9.78074	9.98511	10.0103	9.88943	9.36682	8.39922	7.36798	6.67368	6.36354	6.2353	6.25166	6.5122	6.80311	6.79296	6.42164	5.98212	6.06371	6.86416	7.78272	8.27116	8.3973	8.40291
1.5	70.5		5.49261	6.80328	8.25764	9.31742	9.7505	9.99999	10.5624	11.1994	11.1086	10.0027	8.60831	7.76558	7.60192	7.80961	8.27327	8.90557	9.24031	8.91277	7.99675	6.94127	6.51821	7.056	7.97652	8.67373	9.05341	9.21969
4.57692	73.5		4.32688	5.40208	6.4987	7.24759	7.60785	8.1151	9.23147	10.5194	10.8362	9.72435	8.21374	7.51803	7.72685	8.32343	9.03702	9.66884	9.77578	9.07671	7.74184	6.3385	5.64109	5.9443	6.78974	7.6163	8.16006	8.38182
7.65385	76.5		2.62259	3.24403	3.84013	4.24477	4.53932	5.14671	6.33106	7.59831	7.89325	6.92037	5.81435	5.65547	6.34845	7.29202	8.08486	8.46791	8.1966	7.23051	5.85013	4.56868	3.9107	4.02608	4.57048	5.07718	5.28768	5.2027
10.7308	79.5		1.20992	1.47946	1.73455	1.92559	2.12129	2.52507	3.2032	3.81544	3.87077	3.44722	3.26461	3.83017	4.97076	6.14048	6.81966	6.77397	6.14426	5.18553	4.0735	3.03808	2.36482	2.14948	2.18325	2.19867	2.10048	1.92489
13.8077	82.5		0.412542	0.520004	0.635155	0.72778	0.800061	0.91504	1.10278	1.30097	1.46358	1.71541	2.35306	3.56811	5.12659	6.38786	6.73837	6.13861	5.12005	4.10069	3.10055	2.13225	1.37408	0.939054	0.749783	0.672696	0.622187	0.563626
16.8846	85.5		0.106961	0.148527	0.197968	0.230786	0.234335	0.243756	0.324907	0.560785	1.05162	1.90293	3.22389	4.98282	6.76912	7.86847	7.75211	6.56964	5.03945	3.69964	2.57358	1.616	0.923078	0.51855	0.325617	0.259153	0.245703	0.233397
19.9615	88.5		0.0253287	0.0393079	0.0539847	0.0595327	0.0584501	0.0848292	0.233527	0.688558	1.65116	3.14367	4.96813	6.84325	8.43012	9.24897	8.85244	7.32507	5.40427	3.75446	2.48942	1.54748	0.906921	0.507628	0.283574	0.188699	0.168955	0.166226
23.0385	91.5		0.0286834	0.0423376	0.0483453	0.042996	0.0438573	0.0970332	0.3267	0.988335	2.32116	4.20771	6.20245	7.96906	9.39051	10.1743	9.79369	8.20535	6.17949	4.41173	3.01974	1.9465	1.16993	0.649676	0.336103	0.184836	0.139901	0.135043
26.1154	94.5		0.0735792	0.105589	0.116533	0.0997322	0.0938073	0.164093	0.424632	1.11206	2.4664	4.40546	6.50929	8.45436	10.1538	11.2162	10.9578	9.37398	7.29854	5.41913	3.87294	2.60484	1.60414	0.882348	0.429478	0.198808	0.116381	0.100603
29.1923	97.5		0.14222	0.210172	0.239653	0.208373	0.182981	0.250442	0.47597	1.03362	2.19066	4.04672	6.38742	8.89439	11.1706	12.4693	12.2016	10.5658	8.3822	6.36178	4.6973	3.30187	2.11887	1.1871	0.563246	0.2296	-0.00947383	-0.150584
32.2692	100.5		0.22282	0.340643	0.39973	0.346599	0.283464	0.326768	0.490879	0.889929	1.81215	3.57929	6.31081	9.53145	12.1596	13.4266	13.1264	11.4825	9.19318	7.02541	5.2746	3.84012	2.5873	1.51942	0.866926	0.448074	0.199194	0.0657595
35.3462	103.5		0.302904	0.476214	0.567644	0.48193	0.368276	0.380144	0.490366	0.760293	1.47769	3.55063	6.43434	10.1856	12.7985	13.9679	13.7032	12.0929	9.70355	7.37505	5.53275	4.09844	3.0013	1.97195	1.25384	0.759859	0.505979	0.423321
38.4231

## Sheet: Fig_5e_cell_308
Inter-bat distance bins (m)	Position bins (m)		map = numbers indicate firing rate (Hz)
-38.5	34.5		1.97485	2.70566	4.53324	7.58066	10.5308	11.7704	12.3348	10.6121	9.90018	9.87436	9.1065	7.06804	4.71155	3.14074	2.59113	2.6167	3.4506	6.17789	8.54236	10.1684	9.41192	8.87613	9.05462	9.48932	9.82633	10.2376
-35.4231	37.5		0.373338	1.18721	3.25027	7.09527	10.9679	12.3943	11.7088	10.4935	10.1471	10.5224	10.0694	7.99287	5.3294	3.47934	2.7498	2.63518	3.33267	5.66969	8.60775	10.1257	10.2929	10.3156	10.7122	11.1577	11.4601	11.8644
-32.3462	40.5		0.338927	0.776569	1.97259	4.44507	7.271	9.00542	9.15961	8.71856	8.88693	9.66809	9.65406	7.88195	5.27791	3.36465	2.52035	2.27298	2.75564	4.52135	7.00544	8.90204	9.84247	10.4299	11.0332	11.4665	11.7147	12.0424
-29.2692	43.5		0.0559315	0.25482	0.86291	2.12121	3.78889	5.11964	5.67698	5.85962	6.3723	7.26662	7.51779	6.24973	4.14877	2.54598	1.80886	1.60785	1.96704	3.15391	4.93614	6.58984	7.69949	8.46828	9.08647	9.47458	9.68238	9.88461
-26.1923	46.5		0.0426711	0.115575	0.349444	0.859869	1.60288	2.32402	2.8208	3.17585	3.64232	4.23395	4.39014	3.61325	2.36929	1.45709	1.06832	1.04012	1.33351	2.01085	2.97884	3.92333	4.61752	5.12025	5.51482	5.77174	5.8944	5.93376
-23.1154	49.5		0.108183	0.133924	0.235123	0.462415	0.790271	1.11778	1.37117	1.55853	1.73527	1.8957	1.87047	1.54883	1.11562	0.804958	0.6898	0.751878	0.948427	1.23986	1.5811	1.89089	2.11383	2.27013	2.39371	2.48908	2.53373	2.50861
-20.0385	52.5		0.348198	0.344939	0.421183	0.67736	1.08933	1.4462	1.55242	1.44259	1.28055	1.13184	0.982523	0.835723	0.705197	0.618044	0.616677	0.694506	0.77475	0.82259	0.876935	0.93706	0.964324	0.967154	0.999629	1.09632	1.21311	1.27732
-16.9615	55.5		0.915358	0.900105	1.04126	1.63664	2.6998	3.60062	3.65799	3.03557	2.35916	1.84174	1.42647	1.10177	0.861221	0.727205	0.740471	0.821807	0.815414	0.740532	0.747826	0.838872	0.916853	0.9867	1.12774	1.38093	1.67547	1.88882
-13.8846	58.5		1.80783	1.83701	2.18668	3.40201	5.38708	6.83988	6.67822	5.44229	4.23701	3.34958	2.62016	1.98173	1.42804	1.05504	0.965772	1.02287	0.974749	0.852054	0.879446	1.07958	1.34411	1.64009	1.96427	2.33094	2.71664	3.01843
-10.8077	61.5		2.45798	2.57045	3.15672	4.7576	7.01513	8.48054	8.24693	6.96184	5.68437	4.67153	3.76745	2.89222	2.03244	1.36602	1.08776	1.0683	1.01431	0.90987	0.95286	1.20465	1.62482	2.13139	2.57105	2.90868	3.22465	3.50843
-7.73077	64.5		2.04026	2.23074	2.90578	4.37969	6.22967	7.39634	7.30688	6.4309	5.47162	4.60694	3.78975	2.96245	2.08138	1.33792	0.956444	0.870093	0.85417	0.844298	0.911079	1.10651	1.48589	2.00079	2.4358	2.68453	2.85995	3.04411
-4.65385	67.5		1.02749	1.25919	1.86702	2.96784	4.17467	4.81365	4.67855	4.15789	3.60698	3.07997	2.58512	2.0795	1.50771	1.00287	0.722472	0.658949	0.705001	0.782237	0.849936	0.924191	1.11104	1.43926	1.74823	1.90846	1.99638	2.11446
-1.57692	70.5		0.370634	0.560717	1.01066	1.73226	2.3668	2.49733	2.21248	1.88048	1.62702	1.39959	1.19977	1.01802	0.825794	0.67361	0.623744	0.676808	0.770572	0.836073	0.829903	0.767241	0.751615	0.853711	1.00789	1.12755	1.23325	1.37316
1.5	73.5		0.124186	0.269585	0.615931	1.13518	1.488	1.3862	1.03189	0.75307	0.592321	0.475078	0.399478	0.380139	0.416259	0.528483	0.735167	0.987766	1.16279	1.17042	1.01806	0.792348	0.626097	0.594939	0.663175	0.765014	0.879582	1.00792
4.57692	76.5		0.058573	0.182436	0.481025	0.919195	1.19351	1.07065	0.747235	0.498503	0.3427	0.224968	0.16242	0.187674	0.335092	0.663855	1.19553	1.79081	2.16692	2.12242	1.71943	1.24055	0.965979	0.96685	1.11931	1.27372	1.35395	1.35705
7.65385	79.5		0.0376027	0.134088	0.367898	0.715642	0.948417	0.882329	0.663092	0.493106	0.372142	0.262739	0.203395	0.272451	0.583388	1.27257	2.34434	3.47123	4.10749	3.91921	3.11101	2.31506	2.08851	2.47874	3.0583	3.38025	3.31485	2.99093
10.7308	82.5		0.0323147	0.113889	0.317739	0.63733	0.87759	0.84555	0.645685	0.491354	0.416796	0.361438	0.343888	0.523198	1.15486	2.44116	4.22732	5.87489	6.66366	6.30336	5.18751	4.27463	4.39392	5.41513	6.39339	6.66184	6.2428	5.45652
13.8077	85.5		0.0551048	0.176107	0.485896	0.9893	1.38044	1.30584	0.896102	0.56371	0.453624	0.442276	0.482315	0.810778	1.8205	3.68771	5.98671	7.86402	8.71303	8.46155	7.53754	6.83109	7.13402	8.25952	9.25149	9.48654	8.9586	7.94012
16.8846	88.5		0.123938	0.319323	0.8134	1.61371	2.22687	2.08027	1.35833	0.730356	0.490051	0.468057	0.541075	0.963655	2.17241	4.26756	6.5997	8.21337	8.83973	8.8731	8.58533	8.22561	8.38002	9.27582	10.331	10.889	10.714	9.88098
19.9615	91.5		0.244957	0.469095	1.0148	1.90373	2.60005	2.44222	1.5891	0.800296	0.463317	0.420464	0.512697	0.933581	2.04611	3.84848	5.54531	6.27958	6.42328	6.82025	7.32369	7.49401	7.66508	8.37013	9.44465	10.3543	10.7533	10.5065
23.0385	94.5		0.406862	0.596613	1.00194	1.64812	2.14066	1.97485	1.27333	0.626905	0.352332	0.353716	0.49813	0.850192	1.56539	2.53074	3.17873	3.24376	3.36407	4.05919	4.94902	5.46128	5.68742	6.1371	6.94894	7.87181	8.65126	9.08266
26.1154	97.5		0.578622	0.734785	0.958235	1.23568	1.37089	1.16456	0.727973	0.364577	0.252243	0.383039	0.652999	0.909222	1.07964	1.2016	1.24242	1.23325	1.44147	2.02909	2.75419	3.23249	3.41529	3.60754	4.0353	4.67962	5.43016	6.73344
29.1923	100.5		0.687022	0.837164	0.962282	1.01342	0.917413	0.668153	0.379959	0.199885	0.238267	0.540014	0.942117	1.08917	0.8955	0.627449	0.477621	0.462566	0.603103	0.919938	1.315	1.61156	1.73709	1.79848	1.95619	2.28899	3.46508	5.48948
32.2692	103.5		0.641924	0.796457	0.908627	0.915194	0.767099	0.501326	0.249457	0.141054	0.263626	0.627705	1.02044	1.10859	0.851498	0.522215	0.336505	0.304584	0.367154	0.490068	0.644871	0.785133	0.866652	0.888196	0.912975	1.20386	2.35674	4.40125
35.3462	106.5		0.485266	0.635937	0.761377	0.796303	0.679648	0.429047	0.192372	0.118328	0.249086	0.548406	0.85503	0.944275	0.774003	0.527509	0.379565	0.348922	0.372424	0.402152	0.426792	0.454936	0.484659	0.492027	0.509143	0.718144	1.66347	3.28816
38.4231	109.5		0.326047	0.455777	0.579765	0.639184	0.559679	0.334056	0.134416	0.0975606	0.212539	0.435657	0.659897	0.748137	0.673688	0.537146	0.439663	0.403139	0.399528	0.392111	0.361501	0.322654	0.302039	0.341207	0.360658	0.523094	1.22493	2.35884
	112.5		0.208207	0.308601	0.414849	0.479444	0.399908	0.226059	0.0848191	0.0830582	0.188406	0.366504	0.5354	0.612908	0.602398	0.549386	0.478013	0.414742	0.381946	0.362131	0.32229	0.358152	0.426373	0.490377	0.521611	0.619488	1.07954	1.80449

## Sheet: Fig_5e_cell_300
Inter-bat distance bins (m)	Position bins (m)		map = numbers indicate firing rate (Hz)
-38.5	28.5		0.134939	0.62135	1.13192	1.1727	1.12949	1.05075	0.414206	0.155777	0.494735	0.575278	0.80165	0.921529	0.810133	0.707642	0.161821	-0.0549634	0.768215	1.49796	2.51899	3.86058	4.3447	4.80234	4.66746	4.02793	3.47387	3.30207
-35.4231	31.5		0.769182	0.949134	1.07401	1.11319	1.09411	1.04995	0.961728	0.775887	0.562236	0.525846	0.653098	0.711331	0.583331	0.350304	0.17238	0.182825	0.582902	1.21078	2.03318	3.0088	4.04049	4.92709	5.20231	4.70449	3.76798	3.01133
-32.3462	34.5		0.818433	0.939289	1.0158	1.04236	1.04016	1.02009	0.959683	0.810934	0.589192	0.448288	0.463561	0.477515	0.374063	0.217027	0.114315	0.13834	0.362691	0.813109	1.42546	2.12815	2.85352	3.47716	3.83781	3.48824	2.78092	2.15455
-29.2692	37.5		0.870133	0.946115	0.997389	1.01742	1.00802	0.976282	0.917899	0.786125	0.569692	0.383521	0.323911	0.315534	0.264766	0.197091	0.159174	0.156702	0.22391	0.426776	0.788505	1.28517	1.85193	2.34594	2.59334	2.5037	1.94041	1.49487
-26.1923	40.5		0.945197	0.984029	1.02523	1.04703	1.02951	0.993646	0.955134	0.852133	0.668635	0.522243	0.486236	0.489589	0.468383	0.457194	0.458762	0.407727	0.312905	0.268035	0.355838	0.614177	0.999088	1.35243	1.50026	1.39113	1.14745	0.932583
-23.1154	43.5		1.04507	1.03614	1.03593	1.03346	1.04633	1.13165	1.26907	1.3269	1.28866	1.29536	1.37162	1.38101	1.27791	1.1927	1.16221	1.02688	0.726139	0.413366	0.245763	0.263905	0.411988	0.570978	0.625518	0.548849	0.507559	0.405812
-20.0385	46.5		1.11951	1.0516	0.971093	0.92807	1.02792	1.34781	1.7915	2.18198	2.53313	2.94192	3.27337	3.24901	2.83996	2.37189	2.06766	1.77195	1.29653	0.749189	0.366604	0.214444	0.195593	0.206838	0.193653	0.148453	0.0917456	0.0458322
-16.9615	49.5		1.04622	0.951531	0.809853	0.755512	0.974724	1.51758	2.21458	2.91989	3.7187	4.64238	5.3919	5.50858	4.8235	3.76562	2.88113	2.23144	1.60545	0.992586	0.571645	0.381433	0.28975	0.210633	0.137224	0.0775994	0.0366863	0.0143271
-13.8846	52.5		0.695363	0.650036	0.543964	0.533944	0.833688	1.47191	2.27728	3.17464	4.2664	5.50398	6.54129	6.90346	6.29703	5.00716	3.69826	2.68124	1.84004	1.15547	0.77215	0.655063	0.595518	0.480768	0.32538	0.179071	0.0795981	0.029455
-10.8077	55.5		0.286034	0.284456	0.26056	0.317544	0.610248	1.16748	1.90355	2.84217	4.08489	5.53056	6.80074	7.39802	7.03458	5.98582	4.82834	3.76313	2.64981	1.62189	1.02513	0.873675	0.894026	0.868359	0.701474	0.437388	0.210659	0.0834303
-7.73077	58.5		0.104457	0.107131	0.133993	0.257557	0.536128	0.911764	1.3582	2.09086	3.35677	5.08142	6.76912	7.72856	7.65255	6.94387	6.13077	5.19208	3.85375	2.35053	1.32107	0.989571	1.06078	1.18407	1.11335	0.80375	0.443453	0.199084
-4.65385	61.5		0.173526	0.15096	0.189302	0.368396	0.691621	0.970474	1.09106	1.41067	2.50938	4.52056	6.77307	8.2013	8.39009	7.84224	7.05502	5.94847	4.35268	2.62248	1.42511	1.03012	1.16879	1.43764	1.4888	1.18577	0.727713	0.368231
-1.57692	64.5		0.590003	0.474102	0.449221	0.594186	0.877191	1.08286	1.07721	1.1773	2.03538	4.04787	6.65249	8.49947	8.91325	8.34244	7.28123	5.78066	3.94542	2.26389	1.25412	1.00012	1.22416	1.60625	1.79649	1.54503	1.02682	0.580464
1.5	67.5		1.51059	1.21563	1.04158	1.05029	1.17043	1.24142	1.21941	1.34269	2.04976	3.7012	6.05664	8.0305	8.71382	8.18876	6.89083	5.11787	3.24184	1.76718	1.01044	0.883762	1.11405	1.49591	1.7748	1.66688	1.25901	0.884524
4.57692	70.5		2.72058	2.25044	1.92889	1.82674	1.83567	1.80476	1.7586	1.90592	2.49097	3.70112	5.44615	7.10766	7.92918	7.60663	6.32648	4.55045	2.80006	1.49807	0.840941	0.71241	0.880971	1.18648	1.44053	1.46267	1.34241	1.30404
7.65385	73.5		3.64056	3.09711	2.73477	2.67651	2.79459	2.8146	2.71243	2.79899	3.31502	4.26548	5.54511	6.82972	7.55973	7.28211	6.02674	4.3297	2.7315	1.49238	0.776203	0.568957	0.69001	0.952318	1.16762	1.26621	1.40721	1.72641
10.7308	76.5		3.96318	3.48104	3.22168	3.33818	3.6849	3.85299	3.71272	3.71688	4.26987	5.22586	6.31969	7.37351	7.94365	7.49115	6.01605	4.18183	2.63176	1.50681	0.822519	0.60183	0.711686	0.946752	1.12348	1.25337	1.53377	2.03134
13.8077	79.5		3.70959	3.46853	3.47851	3.83745	4.35083	4.59431	4.42537	4.32876	4.84537	5.84156	6.87968	7.78516	8.23408	7.65666	5.99223	3.95918	2.34587	1.39702	1.02094	1.02952	1.17567	1.3032	1.35052	1.41795	1.70793	2.22953
16.8846	82.5		2.96514	3.1127	3.51273	4.14718	4.76644	5.01048	4.78152	4.48984	4.68567	5.40281	6.2199	6.90234	7.28484	6.87756	5.44812	3.56327	2.05877	1.34018	1.36004	1.77028	2.09581	2.12785	1.96635	1.83796	1.96781	2.35622
19.9615	85.5		2.06609	2.53565	3.26387	4.15528	4.92831	5.23106	4.93765	4.39202	4.15295	4.39498	4.77227	4.99653	5.09153	4.89235	4.08784	2.86293	1.8409	1.47651	1.79465	2.4442	2.92664	3.03235	2.88905	2.64704	2.46193	2.4594
23.0385	88.5		1.61967	2.25337	3.1372	4.2092	5.2231	5.72022	5.41588	4.6503	4.07139	3.90226	3.80235	3.46866	3.05282	2.7536	2.45265	2.05824	1.79135	1.91911	2.44661	3.09818	3.51726	3.65187	3.70195	3.61584	3.24049	2.74146
26.1154	91.5		1.87004	2.69666	3.74407	4.98788	6.23106	6.9493	6.71322	5.81257	4.92061	4.2672	3.59363	2.74981	1.98378	1.57703	1.50154	1.6192	1.9826	2.65099	3.40912	3.92726	4.06878	4.08209	4.24591	4.30154	3.87685	3.12394
29.1923	94.5		2.66407	3.75289	4.98121	6.27472	7.44625	8.10924	7.95275	7.13424	6.0582	4.88458	3.60896	2.39403	1.55843	1.24943	1.30948	1.56986	2.14749	3.13997	4.14735	4.58123	4.41107	4.25228	4.46302	4.56793	4.10902	3.30341
32.2692	97.5		4.09429	5.01447	6.17876	7.1091	7.71132	7.88195	7.569	6.87877	5.9127	4.65966	3.24227	2.02695	1.35158	1.21507	1.33268	1.52131	1.95779	2.82457	3.77873	4.17892	3.94925	3.79968	4.12115	4.32774	3.93342	3.20548
35.3462	100.5		5.38642	5.95164	6.62084	6.88646	6.73052	6.32208	5.7311	5.04109	4.26405	3.34348	2.34043	1.51675	1.12449	1.11962	1.22171	1.28361	1.4797	1.97433	2.56286	2.84182	2.75208	2.78948	3.24328	3.57986	3.34771	2.8002
38.4231	103.5		5.42584	5.65931	5.92999	5.74028	5.06628	4.34126	3.63574	3.00975	2.45707	1.9166	1.38072	0.961487	0.794341	0.849121	0.926952	0.921769	0.964295	1.16976	1.44553	1.618	1.67387	1.86999	2.34905	2.69977	2.58873	2.24961
	106.5		5.68597	5.76505	5.79163	5.10872	3.85165	2.64718	2.03178	1.58538	1.27078	1.00444	0.744527	0.539013	0.464843	0.515042	0.576378	0.569394	0.56551	0.646042	0.79042	0.94076	1.09481	1.36431	1.79017	2.06551	2.00564	1.84658
	109.5		5.52507	5.62854	5.66169	4.87981	3.4547	2.13749	1.30057	0.790676	0.651138	0.534745	0.402273	0.286623	0.23922	0.263286	0.304175	0.310738	0.311066	0.363009	0.480426	0.64841	0.860803	1.16023	1.52886	1.72136	1.68261	1.65598

## Sheet: Fig_5e_cell_235
Inter-bat distance bins (m)	Position bins (m)		map = numbers indicate firing rate (Hz)
-38.5	28.5		0	0	0	0	4.58993e-05	0.000880789	0.00523188	0.0219018	0.0627868	0.119861	0.149974	0.123122	0.0684746	0.0304303	0.0251627	0.057906	0.18477	0.56867	1.4067	1.93177	2.14033	2.08147	1.87267	1.62113	1.50934	1.42046
-35.4231	31.5		0	0	0	0	0.000127396	0.00154647	0.00845811	0.0321967	0.0844989	0.15041	0.17907	0.142387	0.0795315	0.0441462	0.0558318	0.116541	0.273134	0.662486	1.3913	2.21734	2.58443	1.90945	1.70861	1.5986	1.43774	1.366
-32.3462	34.5		0.00117666	0.00070145	0.000318646	0.000100229	0.000312323	0.00270764	0.0137347	0.0472675	0.111124	0.178438	0.195082	0.146313	0.084387	0.0684686	0.120404	0.23238	0.412338	0.724525	1.19757	1.63431	1.758	1.66613	1.68894	1.60958	1.41819	1.18949
-29.2692	37.5		0.00839014	0.00492702	0.002186	0.000673683	0.000652624	0.00416541	0.0200414	0.0640169	0.136523	0.19638	0.193265	0.136088	0.0911768	0.118984	0.239501	0.420087	0.600853	0.761885	0.917754	1.02942	1.06846	1.16022	1.38312	1.56382	1.2941	0.919403
-26.1923	40.5		0.0423661	0.0248802	0.0109572	0.0033327	0.00133126	0.00502873	0.0230445	0.0702235	0.140561	0.18738	0.173218	0.129452	0.129871	0.231277	0.437829	0.667251	0.794491	0.772918	0.667572	0.57663	0.587062	0.754438	0.993	1.09578	0.960031	0.614312
-23.1154	43.5		0.13638	0.0810188	0.0361652	0.0111174	0.00281719	0.00450476	0.0192038	0.056746	0.109703	0.144205	0.147041	0.164331	0.26639	0.48943	0.780485	0.983472	0.966929	0.757536	0.494438	0.313857	0.290454	0.413119	0.563466	0.59767	0.49319	0.342697
-20.0385	46.5		0.2684	0.160899	0.0731202	0.0230385	0.0050693	0.0030015	0.0108669	0.0321621	0.0632433	0.0945709	0.144594	0.279179	0.566596	0.98505	1.34803	1.41597	1.15521	0.752782	0.400994	0.191485	0.132967	0.181739	0.259231	0.300628	0.303644	0.297914
-16.9615	49.5		0.328982	0.197728	0.0905725	0.0289982	0.00622502	0.00165285	0.00390562	0.012474	0.0292799	0.067811	0.177294	0.455535	0.977961	1.632	2.04625	1.91568	1.37666	0.796371	0.382639	0.156757	0.0732691	0.0836482	0.155082	0.267092	0.388129	0.47873
-13.8846	52.5		0.265508	0.158178	0.0719017	0.0232412	0.0055416	0.00169564	0.00180659	0.00525698	0.0188189	0.0697423	0.226596	0.61372	1.31215	2.12373	2.53881	2.24998	1.53975	0.869247	0.423377	0.177527	0.0723551	0.0741385	0.180818	0.380293	0.594442	0.734948
-10.8077	55.5		0.153607	0.0910283	0.042477	0.0169886	0.00984625	0.0096835	0.00982233	0.0134371	0.0374482	0.119375	0.322562	0.748859	1.46783	2.27108	2.63574	2.29234	1.57423	0.926671	0.490511	0.227222	0.0962337	0.0881057	0.213762	0.452445	0.697758	0.843729
-7.73077	58.5		0.102074	0.0721691	0.0489012	0.040026	0.0458496	0.0540451	0.0533747	0.0555276	0.103898	0.257091	0.554943	1.01366	1.64446	2.2979	2.56502	2.21973	1.55094	0.947178	0.527643	0.256562	0.108307	0.0806886	0.175751	0.365543	0.558359	0.668958
-4.65385	61.5		0.265459	0.231271	0.195174	0.178292	0.197106	0.221356	0.208863	0.184218	0.242951	0.474258	0.886361	1.40523	1.9705	2.46421	2.58872	2.18476	1.50559	0.898525	0.484043	0.226973	0.0898668	0.0518778	0.0952037	0.192335	0.291276	0.347593
-1.57692	64.5		0.849554	0.787413	0.694961	0.617143	0.623081	0.656462	0.592587	0.465446	0.456051	0.683149	1.11565	1.64457	2.18486	2.58973	2.57889	2.06561	1.34086	0.736498	0.357216	0.151258	0.054041	0.0239198	0.0347899	0.0669371	0.0992056	0.116868
1.5	67.5		1.6714	1.65223	1.562	1.41688	1.35933	1.36707	1.20741	0.888903	0.699801	0.800998	1.1247	1.57364	2.07999	2.43884	2.33575	1.74825	1.03181	0.501277	0.209926	0.0764258	0.023717	0.0080454	0.00867628	0.0158065	0.0228687	0.026475
4.57692	70.5		1.92454	2.06207	2.15505	2.09854	2.00326	1.9747	1.77932	1.32274	0.925072	0.824655	0.976584	1.30752	1.74742	2.04039	1.87842	1.30802	0.69998	0.307232	0.11858	0.0398979	0.0109701	0.0026695	0.0014975	0.00243816	0.00353349	0.00408791
7.65385	73.5		1.39569	1.65765	1.96075	2.11017	2.08553	2.0932	2.04755	1.69707	1.19217	0.851745	0.790275	0.995842	1.35512	1.56765	1.37833	0.903332	0.470846	0.22782	0.110233	0.0458709	0.0139839	0.00292093	0.000391743	3.51755e-06	0	0
10.7308	76.5		0.759812	1.04406	1.41651	1.67698	1.74027	1.84276	2.04533	1.9916	1.53301	0.969571	0.65033	0.692424	0.948931	1.09588	0.932556	0.604525	0.35996	0.239801	0.154124	0.0741977	0.0240361	0.00507844	0.000690931	0	0	0
13.8077	79.5		0.38463	0.634677	0.963397	1.19973	1.27375	1.40458	1.69733	1.83784	1.54365	0.97256	0.523467	0.415177	0.54294	0.635636	0.544613	0.38242	0.294572	0.254547	0.182339	0.0905184	0.029552	0.00623933	0.000849985	0	0	0
16.8846	82.5		0.200271	0.383829	0.614591	0.764859	0.797929	0.873747	1.06447	1.17732	1.02157	0.658626	0.328285	0.19552	0.225179	0.270492	0.247126	0.208709	0.211594	0.209926	0.153856	0.0755341	0.0242837	0.00507276	0.000688558	0	0	0
19.9615	85.5		0.0928226	0.193997	0.318789	0.394484	0.405229	0.435638	0.511743	0.541029	0.453121	0.286394	0.137109	0.0658727	0.0619156	0.0763864	0.0796554	0.0878606	0.112492	0.12084	0.0891871	0.0430893	0.0135365	0.00276519	0.000369274	0	0	0
23.0385	88.5		0.0312912	0.0685333	0.11634	0.152812	0.176911	0.212353	0.244675	0.230371	0.167628	0.0940032	0.0411467	0.0172494	0.0148681	0.0222443	0.030718	0.0399931	0.0501751	0.0511252	0.0365229	0.0172596	0.00530353	0.00105615	0.000136899	0	0	0
26.1154	91.5		0.00784713	0.0175109	0.0329327	0.0596195	0.11098	0.180636	0.215139	0.177345	0.105031	0.0497057	0.0217638	0.0126437	0.019563	0.0430195	0.0735016	0.0908378	0.0828889	0.0573834	0.0301561	0.0116294	0.00313221	0.000564433	6.43476e-05	0	0	0
29.1923	94.5		0.00157608	0.00483011	0.0143945	0.0444685	0.113408	0.205925	0.253495	0.216224	0.14368	0.0889901	0.0539292	0.0379259	0.0589242	0.130501	0.232216	0.302862	0.289421	0.203773	0.105293	0.0391876	0.0101683	0.00174935	0.00018195	0	0	0
32.2692	97.5		-0.0233312	0.00243348	0.0118268	0.0420393	0.106302	0.187198	0.237419	0.244042	0.240035	0.221031	0.161605	0.108421	0.144404	0.306274	0.543579	0.720414	0.715567	0.534838	0.296078	0.117448	0.0321672	0.00576265	0.000617461	0	0	0
35.3462	100.5		-0.0252498	-0.0104592	0.0113565	0.0356676	0.0822353	0.139196	0.19763	0.281855	0.398255	0.454535	0.365229	0.238401	0.282638	0.579836	1.00587	1.30179	1.2869	0.986114	0.5723	0.238822	0.0682938	0.0126894	0.00141474	0	0	0
38.4231	103.5		-0.00279237	0.00861528	0.0204946	0.0349527	0.0556678	0.101719	0.190264	0.364841	0.596728	0.723238	0.60898	0.40112	0.451456	0.925188	1.56702	1.94185	1.86515	1.43196	0.855104	0.369844	0.108549	0.0205185	0.00234521	0	0	0
	106.5		0.0316702	0.0391773	0.0453652	0.0508503	0.0662186	0.118401	0.224649	0.48132	0.796073	0.960117	0.817853	0.54559	0.608689	1.28685	2.14811	2.54043	2.35546	1.79405	1.08948	0.483664	0.144335	0.0273916	0.00315347	0	0	0

[truncated: 4 more sheets: Fig_5f, Fig_5g, Fig_5h, Fig_5i]
